# Supplementary material for: Diversification and the rate of molecular evolution: no evidence of a link in mammals
Source: BMC Evol Biol. 2011 Oct 4;11:286. doi: 10.1186/1471-2148-11-286 (PMC3205075; doi:10.1186/1471-2148-11-286)
Supplement: Additional file 1 — Nuclear and Mitochondrial Data. Excel spreadsheet containing substitution rate estimates, estimates of body size differences between sister-pairs, estimates of species number (clade size), Accession Numbers and references. [file 1471-2148-11-286-S1.XLS]

## Sheet: Mitochondrial - Family (Approx)
				Body Mass Contrasts			HyPhy (MG94xREV_3x4_DualRV ) Rate Estimates						PAML(GY94 Codon Model b)
Clade 1	Clade 2	Clade Size 1 (spp)	Clade Size 2 (spp)	MLE Body Mass Contrast [ln(grams)]	F Test for Homogeneity of Variance between clades (Grey: P<0.05)	log(Geometric Mean) Body Mass contrasts [ln(grams)]	dN1 (Subst./Codon)	dN2 (Subst./Codon)	dS1 (Subst./Codon)	dS2 (Subst./Codon)	T1 (Subst./Site)	T2 (Subst./Site)	dN1 (Subst./Codon)	dN2 (Subst./Codon)	dS1 (Subst./Codon)	dS2 (Subst./Codon)	Species 1	Accessions 1	Species 2	Accessions 2	References
Atelidae	Cebidae	24	64	1.17727	0.0425479	1.78147	0.0789168	0.130633	1.37681	1.28623	0.1277	0.132	0.022592	0.038567	0.51027	0.571014	Aotus trivirgatus	AY250707	Cebus albifrons	NC_002763	[30]
Mysticeti 1: Balaenopteridae, Eschrichtiidae and Neobalaenidae	Mysticeti 2: Balaenidae	10	5	-0.177194	0.853322	-0.188885	0.0351148	0.031277	0.803551	0.930363	0.72	0.811	0.009645	0.008954	0.349273	0.346124	Balaenoptera borealis	NC_006929	Balaena myticetus	NC_005268	[2]
Bovidae and Moschidae	Cervidae	147	49	1.37027	0.0564703	0.153665	0.0524086	0.0625784	1.14605	2.04951	0.1025	0.1783	0.016233	0.019322	0.61441	0.960536	Bison bonasus	NC_014044	Hydropotes inermis	NC_011821	[3][4]
Bradypodidae	Megalonychidae	4	2	-0.262292	0.334027	-0.369657	0.179092	0.102819	1.25962	1.14329	0.1414	0.1136	0.049888	0.029143	0.494119	0.400711	Bradypus tridactylus	NC_006923	Choloepus didactylus	NC_006924	[5][6]
Caviomorpha	Phiomorpha	255	19	1.37654	0.616578	0.815164	0.222733	0.262723	3.52222	4.6318	0.3326	0.4304	0.062909	0.071918	2.06136	2.97006	Cavia porcellus	NC_000884	Thryonomys swinderianus	NC_002658	[7]
Cercopithecidae: Cercopithecinae	Cercopithecidae: Colobinae	73	59	-0.185947	5.38912e-06	-0.335817	0.157703	0.131411	1.23005	2.08564	0.1343	0.1952	0.045913	0.039089	0.521241	0.893279	Macaca mulatta	NC_005943	Rhinopithecus roxellana	NC_008218	[1][30]
Chrysochloridae	Tenrecidae	21	30	0.680779	0.149855	0.499119	0.178493	0.287563	4.30044	5.23266	0.3812	0.4754	0.051465	0.085415	4.06855	2.63863	Chrysochloris asiatica	NC_004920	Echinops telfari	NC_002631	[8][9][6]
Cricetidae	Muridae	653	730	-0.170378	1.10341e-12	-0.359095	0.200286	0.150884	4.06049	2.91732	0.3648	0.2726	0.056363	0.038484	2.8846	1.96927	Mesocricetus auratus	NC_013276	Rattus praetor	NC_012461	[7]
Dasyuridae	Myrmecobiidae	69	1	-1.86137	-	-2.37999	0.134872	0.13127	4.16634	2.82053	0.3627	0.2558	0.040424	0.035998	2.75056	1.34293	Dasyurus hallucatus	NC_007630	Myrmecobius fasciatus	NC_011949	[5][10]
Delphinidae	Phocoenidae and Monodontidae	34	8	0.275411	0.25008	0.293606	0.0328725	0.0574124	1.23916	1.27451	0.1061	0.1146	0.009749	0.016667	0.447948	0.611856	Delphinus capensis	NC_012061	Phocoena phocoena	NC_005280	[2][4]
Dugongidae	Trichechidae	1	3	0.308529	-	0.890311	0.0633333	0.0660528	1.25214	1.45585	0.114	0.1308	0.017641	0.01781	0.452372	0.64267	Dugong dugon	NC_003314	Trichechus manatus	NC_010302	[5][6]
Equidae	Rhinocerotidae and Tapiridae	8	9	-0.174225	0.00431617	-0.780052	0.0686906	0.0859672	1.77896	1.43729	0.1574	0.1339	0.020147	0.021751	0.699696	0.75484	Equus asinus	NC_001788	Diceros bicornis	NC_012682	[11]
Erinaceidae	Soricidae	24	376	3.00096	0.0928571	3.46167	0.473656	0.140533	6.94726	3.45668	0.6442	0.3089	0.124219	0.05066	3.16219	2.54577	Erinaceus europaeus	NC_002080	Sorex unguiculatus	NC_005435	[6][12]
Feliformes 1: Felidae	Feliformes 2: Hyaenidae, Herpestidae, Vivveridae and Eupleridae	40	81	1.66573	0.245701	1.51924	0.0964534	0.096614	1.93285	1.94014	0.1588	0.1766	0.020327	0.027439	0.743867	0.910564	Felis catus	NC_001700	Herpestes javanicus	NC_006835	[13][14]
Galagidae	Lorisidae	19	9	-0.0974195	0.559874	-0.439619	0.123296	0.127066	2.01388	2.37734	0.1933	0.2137	0.035896	0.035134	1.27288	1.58022	Otolemur crassicaudatus	NC_012762	Loris tardigradus	NC_012763	[1][30]
Gliridae	Sciuridae and Aplodontidae	34	290	-2.51092	0.13463	-1.83121	0.24798	0.160898	3.52215	4.16471	0.3311	0.365	0.06695	0.045909	1.93632	2.21647	Glis glis	NC_001892	Sciurus vulgaris	NC_002369	[7]
Hominidae	Hylobatidae	5	14	1.54698	0.0095165	2.2543	0.101716	0.112863	1.28588	1.24289	0.1255	0.1242	0.029544	0.032105	0.527957	0.542237	Pan paniscus	NC_001644	Nomascus siki	NC_014051	[1][5][6][30]
Indridae	Lemuridae	11	19	0.675877	0.00611965	0.462638	0.0961462	0.0922866	1.69352	1.98506	0.1583	0.1769	0.027559	0.028571	0.828938	0.773178	Propithecus coquereli	NC_011053	Lemur catta	NC_004025	[1][5][30]
Leporidae	Ochotonidae	60	30	1.81597	0.177312	2.54812	0.127668	0.178335	3.026	3.31082	0.2659	0.309	0.036396	0.049409	1.75945	2.0649	Oryctolagus cuniculus	NC_001913	Ochotona princeps	NC_005358	[5][6]
Macropodidae	Potoroidae	65	10	1.33595	0.0783106	1.59905	0.0575459	0.0489658	1.74417	1.76337	0.1515	0.1521	0.01712	0.013522	0.713602	0.786111	Lagorchestes hirsutus	NC_008136	Potorous tridactylus	NC_006524	[10][15][16]
Mustelidae	Procyonidae	59	14	0.194792	0.00910349	-0.197325	0.0838879	0.111791	1.8681	2.03175	0.1671	0.188	0.024379	0.032894	0.909741	0.914178	Martes flavigula	NC_012141	Procyon lotor	NC_009126	[5][6][13][14]
Noctilionoidae	Vespertilionoidea	181	518	0.8846	0.944304	0.556853	0.137321	0.194704	3.79717	3.96659	0.3341	0.3592	0.040009	0.055352	2.42943	2.39379	Artibeus jamaicensis	NC_002009	Chalinolobus tuberculatus	NC_002626	[17]
Odobenidae and Otariidae	Phocidae	17	19	0.985703	0.843222	0.175273	0.102945	0.0648706	1.74002	1.25563	0.1624	0.1141	0.0291	0.018332	0.768956	0.52107	Neophoca cinerea	NC_008419	Halichoerus grypus	NC_001602	[13][14][18][19]
Peramelidae	Peroryctidae	7	11	0.448244	0.157846	0.218901	0.0686489	0.0517537	1.7308	1.73001	0.1501	0.1516	0.018107	0.015016	0.737455	0.761106	Perameles gunnii	NC_006521	Echymipera rufescens	NC_007632	[20]
Petauridae	Pseudocheiridae	11	17	-1.0728	0.566022	-	0.110841	0.0818419	2.87731	2.54955	0.2543	0.222	0.030805	0.024935	1.61573	1.21107	Petaurus breviceps	NC_008135	Pseudocheirus peregrinus	NC_008145	[10][15]
Phascolarctidae	Vombatidae	1	3	-0.602881	-	-1.45162	0.224652	0.0810331	1.85917	1.86272	0.199	0.1669	0.063606	0.024111	0.941546	0.704464	Phascolarctos cinereus	NC_008133	Vombatus ursinus	NC_003322	[10][15]
Pteropodidae	Rhinolophoidea	186	149	1.678	1.12737e-05	2.34833	0.122054	0.11145	3.14221	2.57315	0.2797	0.229	0.034277	0.032556	1.70277	1.33851	Rousettus aegypticus	NC_007393	Rhinolophus pumilus	NC_005434	[17]
Suidae	Tayassuidae	19	3	0.771965	0.207456	1.0585	0.0713254	0.104983	2.03512	1.73314	0.1773	0.1626	0.019556	0.029395	1.01581	0.802745	Phacochoerus africanus	DQ409327	Pecari tajacu	NC_012103	[6]
				Paired T Test: Are Body Mass Contrasts calculated by MLE method significantly different from those calculated by log(Geometric Mean) method? P<0.05 = Yes, P>0.05 = No
Red molecular rate values indicate saturated rate estimates (i.e. >1 substitutions per site for T, >1 substitutions pers codon for dN and dS
					0.507949

## Sheet: Mitochondrial - Deep
				Body Mass Contrasts			HyPhy (MG94xREV_3x4_DualRV ) Rate Estimates						PAML(GY94 Codon Model b)
Clade 1	Clade 2	Clade Size 1 (spp)	Clade Size 2 (spp)	MLE Body Mass Contrast [ln(grams)]	F Test for Homogeneity of Variance between clades (Grey: P<0.05)	log(Geometric Mean) Body Mass contrasts [ln(grams)]	dN1 (Subst./Codon)	dN2 (Subst./Codon)	dS1 (Subst./Codon)	dS2 (Subst./Codon)	T1 (Subst./Site)	T2 (Subst./Site)	dN1 (Subst./Codon)	dN2 (Subst./Codon)	dS1 (Subst./Codon)	dS2 (Subst./Codon)	Species 1	Accessions 1	Species 2	Accessions 2	References
Rodentia	Lagomorpha	2277	61	-1.21453	0.07993	-2.43734	0.244665	0.148945	2.99512	3.02398	0.3478	0.3246	0.0851	0.0525	2.2556	2.058	Rattus praetor	NC_012461	Ochotona princeps	NC_005358	[5][6]
Strepsirrhini	Haplorrhini	88	288	-1.94786	0.597361	-1.68353	0.138065	0.266978	2.6004	2.65693	0.2818	0.3221	0.0482	0.0939	1.9821	1.7903	Propithecus coquereli	NC_011053	Pan paniscus	NC_001644	[1][5][6]
Cetartiodactyla	Perissodactyla	324	17	-0.618682	0.000557925	-1.45454	0.114612	0.0876433	2.42597	1.76059	0.2591	0.1892	0.0399	0.0309	1.5046	1.1307	Bison bonasus	NC_014044	Diceros bicornis	NC_012682	[6][20]
Caniformes	Feliformes	165	121	-0.254793	9.80389e-08	0.863455	0.0984975	0.0751136	2.26731	2.13152	0.2398	0.2207	0.0348	0.0264	1.367	1.2261	Martes flavigula	NC_012141	Felis catus	NC_001700	[5][6]
Yinpterochiroptera	Yangpterochiroptera	353	763	0.983981	6.90986e-39	1.35334	0.100748	0.167933	2.03704	3.7892	0.2188	0.4017	0.0349	0.06	1.326	2.5493	Rhinolophus pumilus	NC_005434	Chalinolobus tuberculatus	NC_002626	[16]
Macroscelidea	Afrosoricida	15	51	0.733298	0.268341	0.883347	0.211198	0.230855	3.87457	5.49367	0.4214	0.579	0.074	0.0825	2.9748	3.3412	Macroscelides proboscideus	NC_004026	Echinops telfari	NC_002631	[8]
Tethytheria	Hyracoidea	7	4	3.54059	0.00225824	6.07919	0.134925	0.183615	2.65393	2.73121	0.286	0.3065	0.0474	0.0643	1.8257	2.2413	Dugong dugon	NC_003314	Procavia capensis	NC_004919	[8][9]
Australoplagiaulacoida	Vombatiformes	139	4	-0.988378	0.186284	-2.36737	0.0731656	0.190583	2.07798	2.30738	0.2152	0.2685	0.0249	0.0673	1.3046	1.6433	Lagorchestes hirsutus	NC_008136	Phascolarctos cinereus	NC_008133	[9][14]
Peramelemorphia and Dasyuramorphia	Notoryctemorphia	92	2	0.595881	-	0.603455	0.14071	0.257869	5.58089	3.96638	0.5627	0.4427	0.0506	0.0908	4.6094	2.6802	Dasyurus hallucatus	NC_007630	Notoryctes typhlops	NC_006522	[9][19]
				Paired T Test: Are Body Mass Contrasts calculated by MLE method significantly different from those calculated by log(Geometric Mean) method? P<0.05 = Yes, P>0.05 = No
Red values indicate saturated rate estimates (i.e. >1 substitutions per site for T, >1 substitutions pers codon for dN and dS					0.789466

## Sheet: Mitochondrial - Shallow
					Body Mass Contrasts			HyPhy (MG94xREV_3x4_DualRV ) Rate Estimates						PAML(GY94 Codon Model b)
Exc	Clade 1	Clade 2	Clade Size 1 (spp)	Clade Size 2 (spp)	MLE Body Mass Contrast [ln(grams)]	F Test for Homogeneity of Variance between clades (Grey: P<0.05)	log(Geometric Mean) Body Mass contrasts [ln(grams)]	dN1 (Subst./Codon)	dN2 (Subst./Codon)	dS1 (Subst./Codon)	dS2 (Subst./Codon)	T1 (Subst./Site)	T2 (Subst./Site)	dN1 (Subst./Codon)	dN2 (Subst./Codon)	dS1 (Subst./Codon)	dS2 (Subst./Codon)	Species 1	Accessions 1	Species 2	Accessions 2	References
	Isoodon	Perameles	3	3	0.420926	0.866434	0.434251	0.0257804	0.0312634	1.30525	1.76223	0.0942	0.1214	0.006326	0.007408	0.468668	0.531874	Isoodon macrourus	NC_002746	Perameles gunnii	NC_006521	[19]
	Lagorchestes	Macropus and Wallabia	2	15	-1.91308	0.96245	-1.99314	0.0278577	0.0404496	1.16069	1.49645	0.0854	0.1048	0.006882	0.010038	0.478201	0.3435	Lagorchestes hirsutus	NC_008136	Macropus robustus	NC_001794	[15]
	Dactylopsila and Gymnobelidus	Petaurus	4	6	-0.655982	0.639567	-0.663162	0.105479	0.14475	3.612	4.19847	0.2507	0.3022	0.026332	0.034814	1.34967	1.55142	Dactylopsila trivirgata	NC_008134	Petaurus breviceps	NC_008135	[14]
	Caenolestes	Rhyncholestes	4	1	0.512442	-	0.502391	0.0865319	0.0848338	2.42222	2.56784	0.1753	0.1872	0.021476	0.01997	0.768452	0.94006	Caenolestes fuliginosus	NC_005828	Rhyncholestes raphanurus	NC_005829	[9]
	Elephantulus	Macroscelides	11	1	0.116168	-	0.248683	0.172148	0.207725	8.94943	7.87789	0.6114	0.4795	0.040262	0.051298	3.06326	3.38411	Elephantulus sp.	NC_004921	Macroscelides proboscideus	NC_004026	[8]
	Dendrohyrax and Heterohyrax	Procavia	2	1	-0.106801	-	-0.034252	0.0940703	0.0644824	1.03582	1.5867	0.0902	0.1138	0.022736	0.014743	0.37115	0.437401	Dendrohyrax dorsalis	NC_010301	Procavia capensis	NC_004919	[6]
	Tremarctos	Ursus and Helarctos	1	7	-0.0671012	-	-0.04547	0.0841325	0.0683939	1.44058	1.34332	0.1122	0.1028	0.02335	0.018295	0.337602	0.681306	Tremarctos ornatus	NC_009969	Ursus americanus	NC_003426	[22][23]
	Lobodontini	Mirounga	4	2	-2.90864	0.970711	-1.54305	0.0262636	0.0450207	0.967811	1.15564	0.0697	0.0858	0.006478	0.011719	0.280897	0.36073	Lobodon carcinophaga	NC_008423	Mirounga leonina	NC_008422	[18][19]
	Erignathus	Phoca, Pusa, Cystophora and Halichoerus	1	9	0.52318	-	0.939195	0.0419101	0.0393463	1.1222	1.36044	0.0831	0.0983	0.010736	0.010227	0.36655	0.471168	Erignathus barbatus	NC_008426	Pusa sibirica	NC_008432	[18][19]
	Arctocephalus Phocarctos and Otaria	Eumetopias and Zalophus	11	3	-1.27748	0.444002	-0.750198	0.0361316	0.0375862	0.825959	0.636522	0.0622	0.0497	0.009349	0.009814	0.198865	0.218497	Arctocephalus forsteri	NC_004023	Eumetopias jubatus	NC_004030	[18]
	Nyctereutes and Otocyon	Vulpes	2	12	1.35	0.0611815	0.405465	0.0713906	0.0587281	2.01641	1.65678	0.1468	0.1228	0.019755	0.015168	0.915482	0.956652	Nyctereutes procyonoides	NC_013700	Vulpes vulpes	NC_008434	[6][24]
	Neofelis	Panthera	2	8	-1.55128	-	-1.93128	0.0487075	0.0430435	1.21571	0.91605	0.0909	0.0689	0.012897	0.011786	0.394398	0.308257	Neofelis nebulosa	NC_008450	Panthera pardus	NC_010641	[25][26]
	Martes and Gulo	Meles and Arctonyx	9	2	-1.56893	0.483182	-1.58712	0.0542959	0.0802047	1.6853	1.94233	0.1228	0.1448	0.014595	0.021117	0.850286	0.913164	Martes melampus	NC_009678	Meles meles	NC_011125	[27]
	Camelus	Lama	2	4	0.856566	0.295419	2.14823	0.073745	0.0541018	1.81533	1.41445	0.1341	0.1059	0.019932	0.014124	0.712142	0.622389	Camelus dromedarius	NC_009849	Lama glama	NC_012102	[6]
Sω	Phacochoerus	Sus, Potamochoerus and Hylochoerus	2	13	0.772399	0.100669	-0.048561	0.0393241	0.0364472	1.647	0.545003	0.1182	0.0425	0.009127	0.00985	0.612451	0.136824	Phacochoerus africanus	NC_008830	Sus scrofa	NC_000845	[6]
N	Balaena	Eubalaena	1	3	0.837964	-	1.24266	0.0174842	0.0109019	0.425685	0.398257	0.0322	0.0282	0.004629	0.002532	0.114137	0.105118	Balaena mysticetus	NC_005268	Eubalaena australis	NC_006930	[2][4]
	Physeter	Kogia	1	2	2.34497	-	3.94617	0.11502	0.095674	1.52206	1.66682	0.1234	0.1295	0.029251	0.024562	0.66927	0.663854	Physeter catodon	NC_002503	Kogia breviceps	NC_005272	[2][4]
	Bovini 1: Bos and Bison	Bovini 2: Bubalis and Syncerus	7	6	0.384231	0.00355427	0.585053	0.0551581	0.0431988	1.57571	1.28101	0.1154	0.0941	0.014479	0.010765	0.585699	0.453094	Bos indicus	NC_005971	Bubalus bubalis	NC_006295	[28]
	Caprini 1: Capra, Pseudois, Hemitragus, Ammotragus and Arabitragus	Caprini 2: Ovis, Rupicapra, Budorcas and Nilgiritragus	14	12	-0.254356	0.122548	-0.176986	0.0679541	0.0316259	1.02187	1.06324	0.0817	0.0771	0.01785	0.008046	0.288248	0.37652	Capra hircus	NC_005044	Ovis aries	NC_001941	[29]
	Elaphodus	Muntiacus	1	12	0.250484	-	0.223387	0.0336865	0.0498984	1.23668	1.22487	0.0892	0.0911	0.008773	0.013281	0.395157	0.394914	Elaphodus cephalophus	NC_008749	Muntiacus muntjak	NC_004563	[4]
	Nycticebus	Loris	3	2	0.720497	0.0299639	1.03922	0.143756	0.12492	2.46378	2.43434	0.1886	0.1854	0.0349197	0.0303443	0.849951	0.839795	Nycticebus coucang	NC_002765	Loris tardigradus	NC_012763	[1][30]
	Eulemur	Lemur, Hapalemur and Prolemur	12	7	-0.0122556	0.0313867	0.271654	0.079918	0.0620832	1.1783	1.81349	0.0948	0.1316	0.0194129	0.0150806	0.406488	0.625615	Eulemur fulvus	NC_012766	Lemur catta	NC_004025	[1][30]
	Cebus	Saimiri	5	3	0.843198	0.869758	1.27444	0.15581	0.160175	1.56364	2.15716	0.1338	0.1732	0.0378478	0.0389081	0.539422	0.744174	Cebus albifrons	NC_002763	Saimiri sciureus	NC_012775	[1][30]
	Colobus	Procolobus and Piliocolobus	5	11	0.473554	0.0237029	0.159613	0.0999536	0.100514	1.24102	1.6237	0.1015	0.1275	0.0242797	0.0244158	0.428125	0.560142	Colobus guereza	NC_006901	Piliocolobus badius	NC_008219	[1][30]
	Hylobates and Symphalangus	Nomascus	8	3	-0.145371	0.580007	-0.083705	0.0517792	0.059845	0.884182	0.939223	0.0686	0.0743	0.0125777	0.0145369	0.305024	0.324012	Hylobates agilis	NC_014042	Nomascus siki	NC_014051	[1][30]
	Papionini 1: Macaca	Papionini 2: Papio, Lophocebus, Theropithecus, Mandrillus and Cercocebus	21	18	-0.121326	0.616205	-0.494709	0.139849	0.113751	1.26558	1.37416	0.1107	0.1131	0.0339707	0.0276312	0.436598	0.474056	Macaca thibetana	NC_011519	Papio hamadryas	NC_001992	[1]
	Cricetulus	Mesocricetus	11	5	-2.61804	0.610209	-1.39906	0.153636	0.128684	4.44352	4.66894	0.3101	0.3231	0.0373197	0.0312586	1.53292	1.61068	Cricetulus griseus	NC_007936	Mesocricetus auratus	NC_013276	[31]
					Paired T Test: Are Body Mass Contrasts calculated by MLE method significantly different from those calculated by log(Geometric Mean) method? P<0.05 = Yes, P>0.05 = No
N	Removed from dN regressions
S	Removed from dS regressions					0.0936027
ω	Removed from dN/dS regressions
	Red values indicate saturated rate estimates (i.e. >1 substitutions per site for T, >1 substitutions pers codon for dN and dS

## Sheet: Welch et al Data
Pair	Exc	Species 1	Species 2	Age (MYA)	Body Mass 1 (grams)	Body Mass 2 (grams)	MLE Body Mass Contrast [ln(grams)]	Clade 1 (spp)	Clade 2 (spp)	dS 1 (substitutions per codon)	dS 2 (substitutions per codon)	dN 1 (substitutions per codon)	dN 2 (substitutions per codon)
1	NS	Tachyglossus aculeatus	Zaglossus bruijni	10.6	4500	8950	-0.458516	1	1	0.156473	0.134117	0.007937	0.005511
2		Macropus robustus	Potorous tridactylus	24.8	26000	1090	1.33595	65	10	0.774793	0.931823	0.018076	0.015946
3		Phalanger vestitus	Trichosurus vulpecula	26.1	1850	2700	0.0153695	21	6	0.58976	0.740265	0.029348	0.016001
4		Vombatus ursinus	Phascolarctos cinereus	36.8	26000	6580	0.984283	3	1	0.889722	0.995635	0.026325	0.065635
5	P	Distoechurus pennatus	Tarsipes rostratus	29.1	53.1	9.74				1.44808	1.88839	0.037731	0.037998
6	>1	Dactylopsila trivirgata	Petaurus breviceps	30	413	119	1.0176	4	6	1.25218	1.25776	0.02809	0.030388
7	>1	Phascogale tapoatafa	Dasyurus hallucatus	13.6	195	484	-0.983595	14	19	1.11455	1.37157	0.024357	0.031535
8		Sminthopsis douglasi	Sminthopsis crassicaudata	12.1	55	16.3	0.660077	4	1	0.704801	0.751497	0.013525	0.013947
9		Didelphis virginiana	Metachirus nudicaudatus	37	2470	367	1.7639	8	1	0.241032	0.37877	0.009664	0.007207
10	P	Thylamys elegans	Monodelphis domestica	52.6	28.9	95.2				1.84059	1.667	0.035993	0.035405
11		Caenolestes fuliginosus	Rhyncholestes raphanurus	33.2	30.6	21.2	0.512442	4	1	0.816396	0.834185	0.019571	0.019156
12	N	Isoodon macrourus	Perameles gunnii	12.4	1510	903	0.420926	3	3	0.59659	0.557608	0.005551	0.01099
13	>1	Lemur catta	Nycticebus coucang	72.8	2640	971	0.973618	43	19	3.06617	2.58224	0.047012	0.06247
14		Cebus albifrons	Aotus trivirgatus	20.2	2520	912	-1.17727	8	23	0.604044	0.494476	0.040115	0.024932
15		Papio hamadryas	Macaca mulatta	14.8	16900	6450	0.121326	8	25	0.597559	0.478672	0.028905	0.033104
16		Colobus guereza	Trachypithecus obscurus	13.5	10000	7120	0.0485657	16	18	0.608832	0.701727	0.034111	0.028196
17		Gorilla gorilla	Pan troglodytes	11.5	114000	45100	0.675559	1	3	0.374252	0.338105	0.016257	0.01481
18	>1	Cavia porcellus	Thryonomys swinderianus	43.8	728	3750	1.37654	168	19	2.05972	3.64111	0.062259	0.077119
19	>1	Sciurus vulgaris	Myoxus glis	74	333	128	2.51092	290	34	2.86518	2.02703	0.046387	0.067171
20	>1	Mus musculus	Rattus norvegicus	29.1	19.3	283	-1.3521	203	114	1.1022	1.16423	0.027895	0.029123
21		Microtus rossiaemeridionalis	Volemys kikuchii	19.3	35.5	46.3	-0.120987	61	7	0.469576	0.587882	0.016843	0.017875
22	S	Ochotona collaris	Ochotona princeps	6	129	158	-0.133625	1	1	0.132408	0.348487	0.006171	0.00678
23	S	Lepus europaeus	Oryctolagus cuniculus	24	3820	1590	0.380246	30	1	0.663554	0.851478	0.011483	0.016808
24	S	Ursus arctos	Ursus maritimus	2.3	196000	375000	-0.425678	1	1	0.032603	0.02658	0.003315	0.002143
25	S	Hydrurga leptonyx	Lobodon carcinophagus	8.4	353000	225000	0.230192	3	1	0.175915	0.298293	0.005106	0.004667
26	P	Leptonychotes weddellii	Ommatophoca rossii	8	400000	209000				0.1969	0.245385	0.00329	0.005406
27	S	Mirounga angustirostris	Mirounga leonina	3.3	1120000	1600000	-0.242328	1	1	0.100479	0.054298	0.004221	0.003176
28		Monachus schauinslandi	Monachus monachus	12.9	223000	295000	-0.186268	1	1	0.487361	0.418174	0.011341	0.013123
29	S	Eumetopias jubatus	Otaria byronia	6.5	384000	194000	0.59032	2	10	0.257146	0.229893	0.012055	0.009566
30		Phoca vitulina	Cystophora cristata	11.7	87300	279000	-0.658702	8	1	0.339698	0.299319	0.008524	0.009041
31	S	Felis silvestris	Neofelis nebulosa	11.1	4490	15100	-1.23835	25	7	0.279816	0.659079	0.007181	0.01627
32	S	Canis lupus	Canis latrans	1.4	35000	12000	0.6494	4	3	0.084077	0.110645	0.004533	0.003375
33	P	Hippopotamus amphibius	Sus scrofa	67.8	1520000	84500				1.38786	2.30484	0.045888	0.036442
34		Ovis aries	Capra hircus	14.5	34200	46900	0.254356	5	9	0.406679	0.313501	0.008145	0.01746
35		Bos taurus	Bubalus bubalis	19.5	613000	919000	0.33564	7	6	0.646854	0.432309	0.014633	0.011895
36		Cervus nippon	Muntiacus muntjak	16.9	53000	17400	1.15827	22	13	0.319749	0.461727	0.009954	0.011892
37		Balaena mysticetus	Caperea marginata	31.2	79700000	32000000	0.321463	3	1	0.410805	0.475186	0.011837	0.015751
38		Balaenoptera acutorostrata	Megaptera novaeangliae	26.2	5590000	30000000	-1.20262	2	8	0.309689	0.218885	0.010785	0.00828
39		Phocoena phocoena	Monodon monoceros	30.7	52700	938000	-2.08387	6	2	0.571517	0.387144	0.018369	0.018391
40		Inia geoffrensis	Pontoporia blainvillei	32.1	121000	40500	0.732028	1	1	0.699535	0.986525	0.034864	0.036851
41	P	Berardius bairdii	Hyperoodon ampullatus	31.6	11400000	3390000				0.483871	0.489358	0.015988	0.011548
42		Kogia breviceps	Physeter catodon	36.5	431000	14500000	-2.34497	1	1	0.824688	0.97294	0.020837	0.029045
43		Ceratotherium simum	Rhinoceros unicornis	25.8	2260000	1830000	0.0160888	1	1	0.44521	0.529482	0.011741	0.015397
44		Equus asinus	Equus caballus	23.5	180000	400000	-0.595334	1	7	0.269691	0.215772	0.003906	0.005534
45		Talpa europaea	Mogera wogura	28.6	85	67.9	-0.0980623	9	13	0.61798	0.812788	0.011186	0.013262
46	P	Urotrichus talpoides	Galemys pyrenaicus	40.7	17.4	59.2				1.63312	1.66301	0.021528	0.044917
47	>1	Soriculus fumidus	Sorex unguiculatus	42.4	6.84	14.1	1.0176	39	114	1.33938	1.26601	0.018156	0.016751
48		Hemiechinus auritus	Erinaceus europaeus	18.6	342	800	-0.5352	7	7	0.870511	0.615635	0.0294	0.041934
49	C	Rhinolophus monoceros	Rhinolophus cornutus	23	7.63	7.22				0.124391	0.020343	0.007788	0.001167
50	>1	Mystacina tuberculata	Artibeus jamaicensis	54.5	13.1	41.6	-0.369901	1	180	1.63017	2.49835	0.029418	0.04065
51	C	Chalinolobus tuberculatus	Pipistrellus javanicus	26	10.6	5.05				0.929771	0.657443	0.020716	0.026566
52	C	Pteropus dasymallus	Pteropus scapulatus	12.4	492	378				0.48304	0.433667	0.007974	0.00839
53	P	Tamandua tetradactyla	Dasypus novemcinctus	70.5	4650	4000				2.8337	3.44205	0.054365	0.052392
54		Choloepus didactylus	Bradypus tridactylus	31.2	6570	4280	0.262292	2	4	0.420291	0.683775	0.034479	0.049846
55	P	Elephas maximus	Loxodonta africana	19.5	3320000	3940000				0.148906	0.07119	0.007468	0.005984
56	>1	Dugong dugon	Procavia capensis	74.1	295000	2950	3.54059	4	4	1.85154	3.78076	0.043873	0.07107
				1.4
	C	Excluded from all analyses, unable to determine relative clade size
	P	Excluded from all analyses, phylogenetic independence unclear
	N	Excluded from dN (due to Diagnostic test)
	S	Excluded from dS (due to Diagnostic test)
	>1	Excluded from dS and ω analysis: dS saturated for all or one of the pair
		Data were standardised using the methods described by the authors (Welch et al., 2008). Standardisation is required to remove the effect of deeper comparisons being associated with more evolutionary change, based on a Brownian motion model of trait evolution. Welch et al used the node age as a measure of each pairs relative divergence. As a result, the contrasts were standardised as (ln(VA)-ln(VB…

## Sheet: Nuclear - Mammalia
Exc	Clade 1	Clade 2	Clade Size 1 (spp)	Clade Size 2 (spp)	Body Mass Contrasts			HyPhy (MG94xREV_3x4_DualRV ) Rate Estimates						BRCA1 Clade 1		RAG1 Clade 1		VWF Clade 1		Chimeric*	BRCA1 Clade 2		RAG1 Clade 2		VWF Clade 2		Chimeric*	References
					MLE Body Mass Contrast [ln(grams)]	F Test for Homogeneity of Variance between clades (Grey: P<0.05)	log(Geometric Mean) Body Mass contrasts [ln(grams)]	dN 1 (substitutions per codon)	dN 2 (substitutions per codon)	dS 1 (substitutions per codon)	dS 2 (substitutions per codon)	T 1 (substitutions per site)	T 2 (substitutions per site)	Accession	Species	Accession	Species	Accession	Species		Accession	Species	Accession	Species	Accession	Species
	Burramyidae	Phalangeridae	5	27	-3.41735	0.553515	-4.7594	0.0676852	0.05785	0.218076	0.213629	0.0385667	0.0336589	FJ623992	Burramys parvus	FJ624032	Burramys parvus	FJ624056	Burramys parvus	N	AY243449	Phalanger orientalis	AF303968	Trichosurus vulpecula	AY243410	Phalanger orientalis	Y	[15]
	Caluromyinae	Didelphinae	5	91	-1.20778	0.050439	-1.28272	0.0834484	0.0726277	0.238098	0.246661	0.0411825	0.0429187	AY243444	Caluromys philander	DQ865884	Caluromys philander	FJ159329	Caluromys philander	N	AF497261	Didelphis virginiana	DQ865890	Didelphis virginiana	AF226848	Didelphis virginiana	N	[15]
NSωT	Canidae: Canini	Canidae: Vulpini (incl. Nyctereutes)	18	16	1.14367	0.307265	1.21994	0.00893879	0.0151568	0.0704297	0.0567876	0.00901622	0.00964915	AB371319	Canis lupus	GU167550	Canis lupus	AB371351	Canis lupus	N	AB371318	Vulpes lagopus	GU167551	Vulpes lagopus	DQ240816	Vulpes vulpes	Y	[24]
T	Castoridae	Heteromyidae and Geomyidae	2	100	3.98237	0.0430209	5.49336	0.076571	0.280541	0.372064	2.28211	0.0522248	0.26157	AF540622	Castor canadensis	AY011880	Castor canadensis	AJ427228	Castor canadensis	N	AF540638	Perognathus flavus	AY011888	Dipodomys heermanni	AJ427226	Dipodomys merriami	Y	[7]
NωT	Cercopithicoidea	Hominoidea	132	21	-1.35387	0.858536	-1.58246	0.0296407	0.0124924	0.127425	0.129652	0.0188963	0.0146866	AF019078	Macaca mulatta	AY011900	Macaca mulatta	AJ410302	Macaca mulatta	N	AF019075	Pan troglodytes	AY011903	Homo sapiens	U31620	Pan troglodytes	Y	[1][30]
	Cingulata	Pilosa	21	10	-0.281278	0.786154	-0.718673	0.0690079	0.138254	0.216394	0.490073	0.0379573	0.0763461	AF484232	Myrmecophaga tridactyla	AY011870	Myrmecophaga tridactyla	AJ278161	Tamandua tetradactyla	Y	AF484224	Euphractus sexcinctus	AY011867	Euphractus sexcinctus	AJ427364	Euphractus sexcinctus	N	[5][9]
	Cricetidae	Muridae	653	730	-0.170378	1.10341e-12	-0.359095	0.102605	0.108747	0.408593	0.516437	0.0638314	0.0755189	AY295013	Mesocricetus auratus	AB164039	Mesocricetus auratus	AJ402706	Mesocricetus auratus	N	AY295004	Meriones shawi	AB125818	Mus booduga	AJ238390	Mus musculus	Y	[7]
	Emballonuridae	Nycteridae	51	16	0.871779	0.0487511	0.011468	0.0857579	0.121145	0.304786	0.478814	0.048236	0.0750418	AF447505	Emballonura atrata	AF203756	Taphozous sp.	AF203776	Emballonura atrata	Y	AF447494	Nycteris grandis	AF447506	Nycteris grandis	AF447541	Nycteris grandis	N	[17]
	Equidae	Rhinocerotidae and Tapiridae	8	9	0.0040721	0.00431617	0.024922	0.0779425	0.0646234	0.255612	0.229521	0.0431511	0.0375496	AF284010	Equus caballus	AF447516	Equus caballus	AF284010	Equus caballus	N	AY057830	Tapirus pinchaque	AY011914	Tapirus indicus	U31604	Ceratotherium simum	Y	[11]
	Felidae: Felinae	Felidae: Pantherinae	34	7	-1.35595	0.604772	-2.25797	0.0178945	0.0452622	0.151127	0.146669	0.0247822	0.0202288	AF284018	Felis catus	GU167552	Felis catus	FCU31613	Felis catus	N	AB371332	Panthera onca	AB371342	Panthera onca	AB371364	Panthera onca	N	[13][14]
	Feliformes 1: Eupleridae, Hyaenidae and Herpestidae	Feliformes 2: Viverridae	45	35	-0.238298	0.0359424	-0.397086	0.0406879	0.0416982	0.197275	0.182229	0.0284335	0.0282097	DQ354460	Proteles cristatus	AY928757	Cryptoprocta ferox	AJ891089	Fossa fossana	Y	AB371337	Paguma larvata	AB109367	Paguma larvata	AB371369	Paguma larvata	N	[13][14]
	Furipteridae	Noctilionidae	2	2	0.261259	-	0.573032	0.0744669	0.0840014	0.215959	0.409798	0.037597	0.0585798	AY834651	Furipterus horrens	AY834658	Furipterus horrens	AY834740	Furipterus horrens	N	AF447497	Noctilio albiventris	AF447509	Noctilio albiventris	AF447544	Noctilio albiventris	N	[17]
	Gliridae	Sciuridae and Aplodontidae	28	279	-2.16591	0.13463	-1.83121	0.097283	0.0773953	0.771723	0.384665	0.0942176	0.0546787	AF332046	Graphiurus murinus	AB253970	Graphiurus murinus	AJ224668	Glis Glis	Y	AF284003	Glaucomys volans	AY241477	Sciurus ignitus	AM407918	Sciurus aestuans	Y	[7]
	Hipposideridae	Rhinolophidae	70	69	-0.0183544	4.33286e-05	-0.14931	0.0711979	0.0767717	0.3125	0.321327	0.045477	0.048682	AF203752	Hipposideros commersoni	AF203760	Hipposideros commersoni	AF203778	Hipposideros commersoni	N	AF447499	Rhinolophus creaghi	AF447511	Rhinolophus creaghi	AF447546	Rhinolophus creaghi	N	[7]
	Leporidae	Ochotonidae	61	30	1.85483	0.177312	2.54812	0.102622	0.137565	0.377787	0.727404	0.058777	0.100074	DQ354452	Oryctolagus cuniculus	AY011895	Sylvilagus floridanus	U31618	Oryctolagus cuniculus	Y	AY057827	Ochotona princeps	AY011896	Ochotona hyperborea	AJ224672	Ochotona princeps	Y	[5][6]
	Lorisiformes	Lemuriformes	28	59	-1.28591	0.00331786	-0.836919	0.112585	0.0594705	0.514867	0.239614	0.0763046	0.0352486	AF019080	Otolemur crassicaudatus	EU342326	Otolemur garnettii	AF061064	Otolemur crassicaudatus	Y	DQ354455	Lemur catta	AY011898	Lemur catta	AJ410292	Lemur catta	N	[1][30]
	Macropodidae	Potoroidae	65	10	1.65363	0.0783106	1.59905	0.0224762	0.0368495	0.0812702	0.128299	0.0132782	0.0211875	FJ603180	Macropus fuliginosus	AF303976	Macropus eugenii	AJ224670	Macropus giganteus	Y	FJ603191	Potorous longipes	AY125033	Potorous tridactylus	FJ603273	Potorous tridactylus	Y	[15][16]
	Megadermatidae and Craseonycteridae	Rhinopomatidae	6	4	-1.52161	0.315309	-0.971221	0.0931832	0.0783519	0.511397	0.249822	0.0719235	0.0432818	AF203749	Megaderma lyra	AF203757	Megaderma lyra	MLU31616	Megaderma lyra	N	AF447504	Rhinopoma hardwickii	AF447518	Rhinopoma hardwickii	AF447551	Rhinopoma hardwickii	N	[17]
	Mormoopidae	Phyllostomidae	10	160	-0.147751	0.268482	-0.556908	0.0727904	0.062656	0.223283	0.337857	0.0387732	0.0466263	FN641904	Pteronotus parnellii	AY245418	Pteronotus parnellii	FN645689	Pteronotus parnellii	N	FN641912	Anoura geoffroyi	AY834656	Anoura geoffroyi	FN645667	Anoura geoffroyi	N	[17]
	Mustelidae	Procyonidae	59	14	0.194792	0.00910349	0.208791	0.0797901	0.064156	0.319478	0.286668	0.0522045	0.0417964	AB285357	Mustela erminea	AB109347	Mustela erminea	AB285403	Mustela erminea	N	AB285371	Procyon lotor	AB109359	Procyon lotor	AB285417	Procyon lotor	N	[13][14]
	Mysticeti	Odontoceti	13	71	4.62529	0.0166159	4.43063	0.0331056	0.0552014	0.0916248	0.121387	0.01595	0.0239985	AF284017	Megaptera novaeangliae	AF447522	Megaptera novaeangliae	AF304109	Megaptera novaeangliae	N	AY057825	Sotalia fluviatilis	AY059704	Tursiops truncatus	AF231345	Globicephala macrorhynchus	Y	[2][5][6]
	Natalidae	Vespertilionidae and Molossidae	8	507	-0.702807	0.317086	-0.693294	0.0568443	0.0696883	0.256398	0.422813	0.0383566	0.0556613	AF447498	Natalus stramineus	AF447510	Natalus stramineus	AF447545	Natalus stramineus	N	AF203746	Myotis daubentonii	AF203754	Myotis daubentonii	FN645681	Myotis daubentonii	N	[17]
NSωT	Otariidae and Odobenidae	Phocidae	17	19	0.985703	0.843222	0.175273	0.0226611	0.027651	0.0570134	0.0775566	0.0117858	0.0134693	AB371323	Callorhinus ursinus	AB188521	Callorhinus ursinus	AB371355	Callorhinus ursinus	N	AB371326	Phoca vitulina	AB188523	Phoca vitulina	AB371358	Phoca vitulina	N	[13][14][18][19]
NSωT	Peramelidae	Peroryctidae	7	11	0.448244	0.366521	0.218901	0.0258201	0.0214344	0.0851347	0.0653573	0.0145574	0.0125181	AY243450	Perameles gunnii	AF303972	Isoodon macrourus	AY243411	Perameles gunnii	Y	EU369361	Peroryctes raffrayana	AY125032	Microperoryctes longicauda	EU369372	Microperoryctes longicauda	Y	[10][20]
	Petauridae	Pseudocheiridae	11	17	-0.71145	0.566022	-1.16124	0.0572183	0.0483198	0.319339	0.189696	0.0437916	0.0304831	EU160443	Petaurus breviceps	AY125026	Petaurus breviceps	GU199315	Petaurus abidi	Y	FJ624001	Pseudocheirus peregrinus	AY125034	Pseudocheirus peregrinus	FJ624068	Pseudocheirus peregrinus	N	[15]
	Phascolarctidae	Vombatidae	1	3	-0.602881	-	-1.45162	0.0392507	0.0741704	0.17912	0.182977	0.0264854	0.0351888	AY243445	Phascolarctos cinereus	AF303973	Phascolarctos cinereus	AY243406	Phascolarctos cinereus	N	AF284031	Vombatus ursinus	AY125038	Vombatus ursinus	AF497260	Vombatus ursinus	N	[15]
	Phiomorpha (Bathyergidae, Thryonomyidae, Petromuridae)	Caviomorpha	19	255	-1.37654	0.616578	-0.815164	0.180842	0.102678	0.562441	0.27299	0.0969812	0.0524733	AF540630	Heterocephalus glaber	AY011889	Heterocephalus glaber	AJ238384	Bathyergus suillus	Y	DQ354451	Erethizon dorsatum	AY011887	Erethizon dorsatum	AJ251135	Erethizon dorsatum	N	[7]
T	Pseudoungulata (incl. Orycteropodidae)	Afroinsectivora	11	71	4.68445	2.78551e-05	7.85001	0.110871	0.218169	0.422372	1.31986	0.0648063	0.185276	AF284030	Orycteropus afer	AY011878	Orycteropus afer	OAU31617	Orycteropus afer	N	AF284025	Echinops telfairi	AY059702	Echinops telfairi	AF076478	Echinops telfairi	N	[8][9]
	Pteropodidae 1: Nyctimeninae and Cynopterinae	Pteropodidae 2: Harpiyonycterinae, Macroglossinae, Pteropodinae, Rousettinae and Epomophorinae	48	138	-0.281146	0.000111185	-1.5428	0.0467926	0.0196848	0.170893	0.163448	0.0280258	0.0181073	AF447502	Nyctimene albiventer	GQ410276	Nyctimene robinsoni	AF447549	Nyctimene albiventer	Y	AF203751	Pteropus rayneri	EU617961	Pteropus alecto	EU617932	Pteropus alecto	Y	[17]
T	Soricidae and Erinaceidae	Talpidae	400	39	-1.09599	0.127636	-1.52519	0.274356	0.129292	2.09514	0.540716	0.244107	0.0855872	DQ630242	Sorex araneus	GQ290337	Suncus montanus	AY057834	Crocidura russula	Y	AY121756	Talpa europaea	AB106246	Talpa europaea	AY121762	Talpa europaea	N	[6][12]
NSωT	Ursidae 1: Ailuropoda	Ursidae 2: Ursus, Helarctos and Tremarctos	1	7	-0.0919116	-	-0.0819116	0.0108635	0.0224022	0.137899	0.0989163	0.0139766	0.0154029	DQ240421	Ailuropoda melanoleuca	AB302262	Ailuropoda melanoleuca	AM748296	Ailuropoda melanoleuca	N	AB371321	Ursus arctos	AB109361	Ursus arctos	AM748290	Ursus arctos	N	[22][23]
					Paired T Test: Are Body Mass Contrasts calculated by MLE method significantly different from those calculated by log(Geometric Mean) method? P<0.05 = Yes, P>0.05 = No
N	Removed from dN regressions					0.78184
S	Removed from dS regressions																			*Some concatenated nuclear sequences are chimeric, consisting of nuclear sequences from different species within each clade. Where possible we selected sequences to be from species as closely related as possible.
ω	Removed from dN/dS regressions
T	Removed from Total Substitution Rate Regressions

## Sheet: Nuclear - Eutheria
Exc	Clade 1	Clade 2	Clade Size 1 (spp)	Clade Size 2 (spp)	Body Mass Contrasts			HyPhy (MG94xREV_3x4_DualRV ) Rate Estimates						ADORA Clade 1		ATP7A Clade 1		BDNF Clade 1		BRCA1 Clade 1		RAG1 Clade 1		RAG2 Clade 1		VWF Clade 1		Chimeric*	ADORA Clade 2		ATP7A Clade 2		BDNF Clade 2		BRCA Clade 2		RAG1 Clade 2		RAG2 Clade 2		VWF Clade 2		Chimeric*	References
					MLE Body Mass Contrast [ln(grams)]	F Test for Homogeneity of Variance between clades (Grey: P<0.05)	log(Geometric Mean) Body Mass contrasts [ln(grams)]	dN 1 (substitutions per codon)	dN 2 (substitutions per codon)	dS 1 (substitutions per codon)	dS 2 (substitutions per codon)	T 1 (substitutions per site)	T 2 (substitutions per site)	Accession	Species	Accession	Species	Accession	Species	Accession	Species	Accession	Species	Accession	Species	Accession	Species		Accession	Species	Accession	Species	Accession	Species	Accession	Species	Accession	Species	Accession	Species	Accession	Species
ω	Cercopithecoidea	Hominoidea	132	21	-1.35387	0.858536	-1.58246	0.0213963	0.0168715	0.118615	0.113657	0.0151638	0.0129443	AY011228	Macaca mulatta	AY011415	Macaca mulatta	FJ648365	Cercopithecus petaurista	AY589041	Macaca mulatta	AY011900	Macaca mulatta	FJ648351	Cercopithecus diana	AJ410301	Cercopithecus solatus	Y	L22607	Homo sapiens	AY011418	Homo sapiens	AF535050	Pan troglodytes	AY365046.1	Pan troglodytes	AY130302	Homo sapiens	AF535079	Pan troglodytes	U31620	Pan troglodytes	Y	[1][30]
	Cingulata	Pilosa	21	10	-0.281278	0.786154	-0.718673	0.0770667	0.202684	0.317973	0.67519	0.0462261	0.116076	AY011193	Euphractus sexcinctus	AY011379	Euphractus sexcinctus	AY011443	Euphractus sexcinctus	AF484224	Euphractus sexcinctus	AY011867	Euphractus sexcinctus	AY011922	Euphractus sexcinctus	AJ427364	Euphractus sexcinctus	N	AY011196	Myrmecophaga tridactyla	AY011382	Myrmecophaga tridactyla	AY011446	Myrmecophaga tridactyla	AF484232	Myrmecophaga tridactyla	AY011870	Myrmecophaga tridactyla	AY011925	Myrmecophaga tridactyla	AJ278157	Myrmecophaga tridactyla	N	[8][9]
	Cricetidae	Muridae	653	730	-0.170378	1.10341e-12	-0.359095	0.0727145	0.0880848	0.363812	0.635477	0.0461678	0.0767157	AY011213	Cricetulus griseus	AY011399	Cricetulus griseus	AY011463	Cricetulus griseus	AY295013	Mesocricetus auratus	AY294956	Cricetulus migratorius	AY011942	Cricetulus griseus	AJ402710	Cricetulus migratorius	Y	AY011211	Mus musculus	AY011397	Mus musculus	AY011461	Mus musculus	NM_009764	Mus musculus	AB125819	Mus booduga	AY011940	Mus musculus	AJ238390	Mus musculus	Y	[7]
	Emballonuridae	Nycteridae	51	16	0.871779	0.0487511	0.011468	0.0768697	0.0901664	0.329282	0.561483	0.044047	0.0699398	AY834419	Taphozous nudiventris	AY834491	Taphozous nudiventris	AY834515	Taphozous nudiventris	AF203748	Taphozous sp.	AF203756	Taphozous sp.	AF203766	Taphozous sp.	AF203776	Emballonura atrata	Y	AY011235	Nycteris thebaica	AY011422	Nycteris thebaica	AY011485	Nycteris thebaica	AF447494	Nycteris grandis	AF447506	Nycteris grandis	AF447523	Nycteris grandis	AF447541	Nycteris grandis	Y	[17]
	Equidae	Tapiridae and Rhinocerotidae	8	9	0.0040721	0.00431617	-0.780052	0.065375	0.0444619	0.277688	0.211844	0.038493	0.0299039	AY011243	Equus caballus	AY011430	Equus caballus	AY011493	Equus caballus	AF284010	Equus caballus	AY011912	Equus caballus	AY011974	Equus caballus	U31610	Equus asinus	Y	AY011245	Tapirus indicus	AY011432	Tapirus indicus	AY011495	Tapirus indicus	AY057830	Tapirus pinchaque	AY011914	Tapirus indicus	AY011976	Tapirus indicus	U31604	Ceratotherium simum	Y	[11]
ω	Felidae: Felinae	Felidae: Pantherinae	34	7	-1.35595	0.604772	-2.25797	0.029099	0.0123502	0.115699	0.116409	0.0173717	0.0149298	AY011246	Felis catus	AY011433	Felis catus	AY011496	Felis catus	AF284018	Felis catus	GU167552	Felis catus	AF203771	Felis catus	AF061062	Felis catus	N	AY011248	Panthera onca	DQ082625	Panthera onca	AY011498	Panthera onca	AB371332	Panthera onca	AB371342	Panthera onca	DQ082365	Panthera onca	AB371364	Panthera onca	N	[13][14]
	Feliformes 1: Eupleridae, Herpestidae and Hyaenidae	Feliformes 2: Viverridae	45	35	-0.238298	0.0359424	-0.397086	0.0364784	0.0295726	0.16463	0.224222	0.022486	0.0242958	GU930852	Fossa fossana	GU930945	Fossa fossana	GU930988	Fossa fossana	DQ354460	Proteles cristatus	AY928757	Cryptoprocta ferox	GU931251	Fossa fossana	AJ891089	Fossa fossana	Y	GU930856	Paradoxurus hermaphroditus	DQ082632	Paradoxurus hermaphroditus	GU930991	Paradoxurus hermaphroditus	AB371337	Paguma larvata	AY928749	Paradoxurus hermaphroditus	DQ082372	Paradoxurus hermaphroditus	AJ891100	Viverricula indica	Y	[13][14]
	Furipteridae	Noctilionidae	2	2	0.261259	-	-2.27639	0.0667987	0.0944115	0.280222	0.526432	0.0392965	0.065803	AY834432	Furipterus horrens	AY834504	Furipterus horrens	AY834528	Furipterus horrens	AY834651	Furipterus horrens	AY834658	Furipterus horrens	AY141016	Furipterus horrens	AY834740	Furipterus horrens	N	AY834424	Noctilio albiventris	AY834496	Noctilio albiventris	AY834520	Noctilio albiventris	AF447497	Noctilio albiventris	AF447509	Noctilio albiventris	AF330809	Noctilio albiventris	AF447544	Noctilio albiventris	N	[17]
	Gliridae	Sciuridae and Aplodontidae	28	279	-2.16591	0.13463	-1.83121	0.103788	0.0756497	0.885467	0.395383	0.0975659	0.0514176	AY011209	Muscardinus avellanarius	AY011395	Muscardinus avellanarius	AY011459	Muscardinus avellanarius	AF332046	Graphiurus murinus	AB253968	Muscardinus avellanarius	AY011938	Muscardinus avellanarius	AJ224666	Dryomys nitedula	Y	AY011207	Tamias striatus	AY011393	Tamias striatus	AY011457	Tamias striatus	AF332044	Sciurus niger	AY241490	Tamias amoenus	AY011936	Tamias striatus	AM407918	Sciurus aestuans	Y	[7]
	Hipposideridae	Rhinolophidae	70	69	-0.0183544	4.33286e-05	0.14931	0.0564739	0.0630983	0.267694	0.318647	0.0363608	0.0405567	AY834415	Hipposideros commersoni	AY834487	Hipposideros commersoni	AY834511	Hipposideros commersoni	AF203752	Hipposideros commersoni	AF203760	Hipposideros commersoni	AF203770	Hipposideros commersoni	AF203778	Hipposideros commersoni	N	AY834414	Rhinolophus creaghi	AY834486	Rhinolophus creaghi	AY834510	Rhinolophus creaghi	AF447499	Rhinolophus creaghi	AF447511	Rhinolophus creaghi	AF447528	Rhinolophus creaghi	AF447546	Rhinolophus creaghi	N	[17]
	Leporidae	Ochotonidae	61	30	1.85483	0.177312	2.54812	0.101494	0.146293	0.39841	0.733611	0.0549778	0.0954046	AY011221	Sylvilagus floridanus	AY011408	Sylvilagus floridanus	AY011472	Sylvilagus floridanus	DQ354452	Oryctolagus cuniculus	AY011895	Sylvilagus floridanus	AY011952	Sylvilagus floridanus	U31618	Oryctolagus cuniculus	Y	AY011222	Ochotona hyperborea	AY011409	Ochotona hyperborea	AY011473	Ochotona hyperborea	AY057827	Ochotona princeps	AY011896	Ochotona hyperborea	AY303207	Ochotona princeps	AJ224672	Ochotona princeps	Y	[5][6]
	Lorisiformes	Lemuriformes	28	59	-1.28591	0.00331786	-0.836919	0.0920439	0.0536449	0.442058	0.276197	0.0603441	0.0345075	EU342237	Otolemur garnettii	AF535044	Otolemur garnettii	AF535049	Otolemur garnettii	AF019080	Otolemur crassicaudatus	EU342326	Otolemur garnettii	AF535077	Otolemur garnettii	AF061064	Otolemur crassicaudatus	Y	EU342224	Eulemur fulvus rufus	AY011412	Lemur catta	AY011476	Lemur catta	DQ354455	Lemur catta	EU342312	Eulemur fulvus sanfordi	AY011956	Lemur catta	AJ891087	Eulemur fulvus fulvus	Y	[1][30]
	Megadermatidae and Craseonycteridae	Rhinopomatidae	6	4	-1.52161	0.315309	0.43077	0.0637775	0.0722622	0.439645	0.232577	0.052825	0.0372321	AY059670	Megaderma lyra	AY059684	Megaderma lyra	AY059688	Megaderma lyra	AF203749	Megaderma lyra	AF203757	Megaderma lyra	AF203767	Megaderma lyra	U31616	Megaderma lyra	N	AY834417	Rhinopoma hardwickii	AY834489	Rhinopoma hardwickii	AY834513	Rhinopoma hardwickii	AF447504	Rhinopoma hardwickii	AF447518	Rhinopoma hardwickii	AY141026	Rhinopoma hardwickii	AF447551	Rhinopoma hardwickii	N	[17]
	Mormoopidae	Phyllostomidae	10	160	-0.147751	0.268482	-0.556908	0.0742047	0.0652043	0.250432	0.420505	0.0368258	0.0509169	AY834429	Pteronotus parnellii	AY834501	Pteronotus parnellii	AY834525	Pteronotus parnellii	FN641904	Pteronotus parnellii	AY245418	Pteronotus parnellii	AF316482	Pteronotus davyi	FN645689	Pteronotus parnellii	Y	AY834423	Anoura geoffroyi	AY834495	Anoura geoffroyi	AY834519	Anoura geoffroyi	FN641912	Anoura geoffroyi	AY834656	Anoura geoffroyi	AF316431	Anoura geoffroyi	FN645667	Anoura geoffroyi	N	[17]
	Mustelidae	Procyonidae	59	14	0.194792	0.00910349	-0.197325	0.0530961	0.0485005	0.295218	0.228346	0.0395848	0.0300747	EF987492	Mustela erminea	EF987575	Mustela erminea	EF987619	Mustela erminea	AB285357	Mustela erminea	AB109347	Mustela erminea	EF987991	Mustela erminea	AB285403	Mustela erminea	N	GU930880	Potos flavus	GU930970	Potos flavus	DQ660201	Potos flavus	AB285371	Procyon lotor	DQ660264	Potos flavus	GU931275	Potos flavus	AB285417	Procyon lotor	Y	[13][14]
NSω	Mysticeti	Odontoceti	13	71	4.62529	0.0166159	4.43063	0.0182775	0.0400048	0.0907329	0.112538	0.0117539	0.0187942	AY011236	Megaptera novaeangliae	EU444954	Megaptera novaeangliae	EU444879	Megaptera novaeangliae	AF284017	Megaptera novaeangliae	AF447522	Megaptera novaeangliae	AF447539	Megaptera novaeangliae	AF226849	Megaptera novaeangliae	N	AY011237	Tursiops truncatus	AY011424	Tursiops truncatus	AY011487	Tursiops truncatus	AY057825	Sotalia fluviatilis	AY059704	Tursiops truncatus	EF093105	Lagenorhynchus obscurus	AF231345	Globicephala macrorhynchus	Y	[2][5][6]
	Natalidae	Vespertilionidae and Molossidae	8	507	-0.702807	0.317086	-0.693294	0.05093	0.0616131	0.263094	0.459878	0.0331323	0.0535474	AY834433	Natalus stramineus	AY834505	Natalus stramineus	AY834529	Natalus stramineus	AF447498	Natalus stramineus	AF447510	Natalus stramineus	AY604466	Natalus jamaicensis	AF447545	Natalus stramineus	Y	AY834427	Myotis daubentonii	AY834499	Myotis daubentonii	AY834523	Myotis daubentonii	AF203746	Myotis daubentonii	AF203754	Myotis daubentonii	AY141033	Myotis velifer	FN645681	Myotis daubentonii	Y	[17]
NSω	Otariidae and Odobenidae	Phocidae	17	19	0.985703	0.843222	0.175273	0.012091	0.022972	0.077119	0.073845	0.00937778	0.011104	GU167607	Arctocephalus australis	GU930962	Arctocephalus forsteri	GU174631	Arctocephalus forsteri	GU167354	Arctocephalus forsteri	GU167544	Arctocephalus australis	GU931267	Arctocephalus forsteri	AB371355	Callorhinus ursinus	Y	GU930874	Phoca vitulina	GU930964	Phoca vitulina	GU931007	Phoca vitulina	AB371326	Phoca vitulina	AB188523	Phoca vitulina	GU931269	Phoca vitulina	AB371357	Phoca vitulina	N	[18]
	Pseudoungulata (incl. Orycteropodidae)	Afroinsectivora	11	71	4.68445	2.78551e-05	7.85001	0.0935575	0.176138	0.396197	1.09401	0.0534359	0.140249	AY011206	Orycteropus afer	AY011392	Orycteropus afer	AY011456	Orycteropus afer	AF284030	Orycteropus afer	AY011878	Orycteropus afer	AY011935	Orycteropus afer	U31617	Orycteropus afer	N	AY011201	Echinops telfairi	AY011387	Echinops telfairi	AY059686	Echinops telfairi	AF284025	Echinops telfairi	AY059702	Echinops telfairi	AY011930	Echinops telfairi	AF076478	Echinops telfairi	N	[8][9]
ω	Pteropodidae 1: Nyctiminae and Cynopterinae	Pteropodidae 2: Harpiyonycterinae, Macroglossinae, Pteropodinae, Rousettinae and Epomophorinae	48	138	-0.281146	0.000111185	-1.5428	0.0441441	0.0210566	0.136101	0.175173	0.0226041	0.0176056	AY834413	Nyctimene albiventer	AY834485	Nyctimene albiventer	AY834509	Nyctimene albiventer	AF447502	Nyctimene albiventer	GQ410276	Nyctimene robinsoni	AF447531	Nyctimene albiventer	AF447549	Nyctimene albiventer	Y	AY011233	Pteropus giganteus	AY011420	Pteropus giganteus	AY011483	Pteropus giganteus	AF203751	Pteropus rayneri	EU617961	Pteropus alecto	EU617911	Pteropus alecto	EU617932	Pteropus alecto	Y	[17]
	Soricidae and Erinaceidae	Talpidae	400	39	-1.09599	0.127636	-1.52519	0.207954	0.0820605	1.8648	0.474183	0.200215	0.0631826	AY011200	Sorex araneus	AY011386	Sorex araneus	AY011450	Sorex araneus	DQ630242	Sorex araneus	GQ290338	Suncus montanus	GU981464	Sorex bedfordiae	AY057834	Crocidura russula	Y	AY011198	Talpa altaica	AY011384	Talpa altaica	AY011448	Talpa altaica	AY121756	Talpa europaea	AB106246	Talpa europaea	AF447532	Talpa europaea	AY121762	Talpa europaea	Y	[8][9]
NSω	Ursidae 1: Ailuropoda	Ursidae 2: Ursus, Helarctos and Tremarctos	1	7	-0.0919116	-	-0.0819116	0.00817912	0.0189162	0.116571	0.0970287	0.0111153	0.0128303	GU930883	Ailuropoda melanoleuca	GU930973	Ailuropoda melanoleuca	U56638	Ailuropoda melanoleuca	DQ240421	Ailuropoda melanoleuca	XM_002926498	Ailuropoda melanoleuca	GU931278	Ailuropoda melanoleuca	AM748296	Ailuropoda melanoleuca	N	AY011250	Ursus arctos	AY011437	Ursus arctos	AY011500	Ursus arctos	AB371321	Ursus arctos	AB109361	Ursus arctos	AY011980	Ursus arctos	AM748290	Ursus arctos	N	[22][23]
N	Removed from dN regressions				Paired T Test: Are Body Mass Contrasts calculated by MLE method significantly different from those calculated by log(Geometric Mean) method? P<0.05 = Yes, P>0.05 = No
S	Removed from dS regressions
ω	Removed from dN/dS regressions					0.595601
																												*Some concatenated nuclear sequences are chimeric, consisting of nuclear sequences from different species within each clade. Where possible we selected sequences to be from species as closely related as possible.

## Sheet: Nuclear - Metatheria
Clade 1	Clade 2	Clade Size 1 (spp)	Clade Size 2 (spp)	Body Mass Contrasts			HyPhy (MG94xREV_3x4_DualRV ) Rate Estimates						APOB Clade 1		BRCA1 Clade 1		IRBP Clade 1		RAG1 Clade 1		VWF Clade 1		Chimeric	APOB Clade 2		BRCA1 Clade 2		IRBP Clade 2		RAG1 Clade 2		VWF Clade 2		Chimeric	References
				MLE Body Mass Contrast [ln(grams)]	F Test for Homogeneity of Variance between clades (Grey: P<0.05)	log(Geometric Mean) Body Mass contrasts [ln(grams)]	dN 1 (substitutions per codon)	dN 2 (substitutions per codon)	dS 1 (substitutions per codon)	dS 2 (substitutions per codon)	T 1 (substitutions per site)	T 2 (substitutions per site)	Accession	Species	Accession	Species	Accession	Species	Accession	Species	Accession	Species		Accession	Species	Accession	Species	Accession	Species	Accession	Species	Accession	Species
Phascolarctidae	Vombatidae	1	3	-0.602881	-	-1.45162	0.0612062	0.169953	0.0737032	0.214988	0.030485	0.0358648	AY243421	Phascolarctos cinereus	AY243445	Phascolarctos cinereus	AY243434	Phascolarctos cinereus	AF303973	Phascolarctos cinereus	AY243406	Phascolarctos cinereus	N	AY243429	Vombatus ursinus	AF284031	Vombatus ursinus	AF025386	Vombatus ursinus	AY125038	Vombatus ursinus	AF497260	Vombatus ursinus	N	[10][15]
Peramelidae	Peroryctidae	6	13	0.356487	0.366521	0.218901	0.030148	0.113292	0.0321309	0.0461421	0.0169389	0.0121152	AY243426	Peremeles nasuata	AY243450	Perameles gunnii	AY243437	Perameles gunnii	AY243394	Perameles nasuta	AY243411	Perameles gunnii	Y	AY243420	Echymipera kalubu	AF355796	Echymipera kalubu	AF025383	Echymipera kalubu	AY243386	Echymipera kalubu	AY243405	Echymipera kalubu	N	[10][20]
Didelphidae: Caluromyinae	Didelphidae: Didelphinae	5	91	1.20778	0.050439	1.28272	0.0543358	0.217139	0.087113	0.247785	0.031782	0.0425355	AY243419	Caluromys philander	AY243444	Caluromys philander	AY233765	Caluromys philander	DQ865884	Caluromys philander	AY243404	Caluromys philander	N	AY243431	Monodelphis domestica	AY243453	Monodelphis domestica	AY233782	Monodelphis brevicaudata	DQ865911	Monodelphis adusta	AY243415	Monodelphis domestica	Y	[10]
Dasyuridae	Myrmecobiidae	69	1	-1.86137	-	-2.37999	0.0922271	0.246981	0.139494	0.484675	0.0446286	0.0701489	AY243427	Phascogale tapoatafa	AF355795	Phascogale tapoatafa	AF025382	Phascogale tapoatafa	AY243395	Phascogale tapoatafa	AY243412	Phascogale tapoatafa	N	FJ603113	Myrmecobius fasciatus	FJ603122	Myrmecobius fasciatus	FJ603125	Myrmecobius fasciatus	FJ603130	Myrmecobius fasciatus	FJ603134	Myrmecobius fasciatus	N	[10]
Macropodidae	Potoroidae	65	10	1.33595	0.0783106	1.59905	0.0251585	0.0938029	0.0149992	0.134777	0.0147248	0.0161348	FJ603143	Macropus fuliginosus	FJ603180	Macropus fuliginosus	FJ603211	Macropus robustus	FJ603240	Macropus rufogriseus	AJ224670	Macropus giganteus	Y	FJ603145	Bettongia penicillata	FJ603168	Bettongia gaimardi	FJ603197	Bettongia penicillata	FJ603223	Bettongia gaimardi	FJ603250	Bettongia gaimardi	Y	[10][15][16]
Petauridae	Pseudocheiridae	11	17	-1.0728	0.566022	-1.16124	0.0529949	0.327167	0.070567	0.229769	0.0416193	0.036518	FJ623979	Petaurus norfolcensis	EU160443	Petaurus breviceps	AY243441	Petaurus breviceps	AY125026	Petaurus breviceps	GU199315	Petaurus abidi	Y	FJ623982	Pseudocheirus peregrinus	FJ624001	Pseudocheirus peregrinus	FJ624020	Pseudocheirus peregrinus	AY125034	Pseudocheirus peregrinus	FJ624068	Pseudocheirus peregrinus	N	[10][15]
Burramyidae	Phalangeridae	5	27	-3.41735	0.553515	-4.7594	0.0767859	0.257098	0.0598072	0.239918	0.0412768	0.0356892	FJ623970	Burramys parvus	FJ623992	Burramys parvus	FJ624008	Burramys parvus	FJ624032	Burramys parvus	FJ624056	Burramys parvus	N	FJ623989	Trichosurus caninus	EF025763	Spilocuscus rufoniger	FJ624028	Trichosurus caninus	AF303968	Trichosurus vulpecula	FJ624075	Trichosurus caninus	Y	[10][15]
				Paired T Test: Are Body Mass Contrasts calculated by MLE method significantly different from those calculated by log(Geometric Mean) method? P<0.05 = Yes, P>0.05 = No
					0.134032
																							*Some concatenated nuclear sequences are chimeric, consisting of nuclear sequences from different species within each clade. Where possible we selected sequences to be from species as closely related as possible.

## Sheet: References
References
1	Fabre P-H, Rodrigues A, Douzery EJP. 2009. Patterns of macroevolution among Primates inferred from a supermatrix of mitochondrial and nuclear DNA. Molecular Phylogenetics and Evolution 53: 808-825.
2	Yang X-G. 2009. Bayesian inference of cetacean phylogeny based on mitochondrial genomes. Biologia 64: 811-818.
3	Hassanin A, Douzery EJP. 2003. Molecular and Morphological Phylogenies of Ruminantia and the Alternative Position of the Moschidae. Systematic Biology 52: 206-228.
4	Agnarsson I, May-Collado L. 2008. The phylogeny of Cetartiodactyla: The importance of dense taxon sampling, missing data, and the remarkable promise of cytochrome b to provide reliable species-level phylogenies. Molecular phylogenetics and evolution 48: 964-985.
5	Campbell V, Lapointe F-J. 2010. An Application of supertree Methods to Mammalian Mitogenomic sequences. Evolutionary Bioinformatics 6: 57-71.
6	Bininda-Emonds O, Cardillo M, Jones K, MacPhee R, Beck R, Grenyer R, Price S, Vos R, Gittleman J, Purvis A. 2007. The delayed rise of present-day mammals. Nature 446: 507-512.
7	Blanga-Kanfi S, Miranda H, Penn O, Pupko T, DeBry R, Huchon D. 2009. Rodent phylogeny revised: analysis of six nuclear genes from all major rodent clades. BMC Evolutionary Biology 9: 71.
8	Seiffert E. 2007. A new estimate of afrotherian phylogeny based on simultaneous analysis of genomic, morphological, and fossil evidence. BMC Evolutionary Biology 7: 224.
9	Arnason U, Adegoke JA, Gullberg A, Harley EH, Janke A, Kullberg M. 2008. Mitogenomic relationships of placental mammals and molecular estimates of their divergences. Gene 421: 37-51.
10	Meredith R, Westerman M, Case J, Springer M. 2008. A phylogeny and timescale for marsupial evolution based on sequences for five nuclear genes. Journal of Mammalian Evolution 15: 1-36.
11	Price S, Bininda-Emonds O. 2009. A comprehensive phylogeny of extant horses, rhinos and tapirs (Perissodactyla) through data combination. Zoosystematics and Evolution 85: 277-292.
12	Roca AL, Bar-Gal GK, Eizirik E, Helgen MH, Maria R, Springer MS, O'Brien SJ, Murphy WJ. 2004. Mesozoic origin for West Indian insectivores. Nature 429: 649-651.
13	Flynn J, Finarelli J, Zehr S, Hsu J, Nedbal M. 2005. Molecular phylogeny of the Carnivora (Mammalia): assessing the impact of increased sampling on resolving enigmatic relationships. Systematic Biology 54: 317.
14	Eizirik E, Murphy WJ, Koepfli K-P, Johnson WE, Dragoo JW, Wayne RK, O’brien SJ. 2010. Pattern and timing of diversification of the mammalian order Carnivora inferred from multiple nuclear gene sequences. Molecular Phylogenetics and Evolution 56: 49-63.
15	Meredith R, Westerman M, Springer M. 2009. A phylogeny of Diprotodontia (Marsupialia) based on sequences for five nuclear genes. Molecular Phylogenetics and Evolution 51: 554-571.
16	Meredith R, Westerman M, Springer MS. 2008. A phylogeny and timescale for the living genera of kangaroos and kin (Macropodiformes : Marsupialia) based on nuclear DNA sequences. Australian Journal of Zoology 56: 395-410.
17	Teeling E, Springer M, Madsen O, Bates P, O'Brien S, Murphy W. 2005. A molecular phylogeny for bats illuminates biogeography and the fossil record. Science 307: 580.
18	Higdon J, Bininda-Emonds O, Beck R, Ferguson S. 2007. Phylogeny and divergence of the pinnipeds(Carnivora: Mammalia) assessed using a multigene dataset. BMC Evolutionary Biology 7: 216.
19	Fulton TL, Strobeck C. 2010. Multiple fossil calibrations, nuclear loci and mitochondrial genomes provide new insight into biogeography and divergence timing for true seals (Phocidae, Pinnipedia). Journal of Biogeography 37: 814-829.
20	Meredith R, Westerman M, Springer M. 2008. A timescale and phylogeny for "Bandicoots" (Peramelemorphia: Marsupiala) based on sequences for five nuclear genes. Molecular phylogenetics and evolution 47: 1-20.
21	Beck RMD, Bininda-Emonds O, Cardillo M, Liu F-GR, Purvis A. 2010. A higher-level MRP supertree of placental mammals. BMC Evolutionary Biology 6: 93-107.
22	Yu L, Li Y, Ryder O, Zhang Y. 2007. Analysis of complete mitochondrial genome sequences increases phylogenetic resolution of bears(Ursidae), a mammalian family that experienced rapid speciation. BMC Evolutionary Biology 7: 198.
23	Pages M, Calvignac S, Klein C, Paris M, Hughes S, Hanni C. 2008. Combined analysis of fourteen nuclear genes refines the Ursidae phylogeny. Molecular Phylogenetics and Evolution 47: 73-83.
24	Bardeleben C, Moore R, Wayne R. 2005. A molecular phylogeny of the Canidae based on six nuclear loci. Molecular phylogenetics and evolution 37: 815-831.
25	Christiansen P. 2008. Phylogeny of the great cats (Felidae: Pantherinae), and the influence of fossil taxa and missing characters. Cladistics 24: 977-992.
26	Davis BW, Li G, Murphy WJ. 2010. Supermatrix and species tree methods resolve phylogenetic relationships within the big cats, Panthera (Carnivora: Felidae). Molecular Phylogenetics and Evolution 56: 64-76.
27	Koepfli K, Deere K, Slater G, Begg C, Begg K, Grassman L, Lucherini M, Veron G, Wayne R. 2008. Multigene phylogeny of the Mustelidae: resolving relationships, tempo and biogeographic history of a mammalian adaptive radiation. BMC biology 6: 10.
28	Hassanin A, Ropiquet A. 2004. Molecular phylogeny of the tribe Bovini (Bovidae, Bovinae) and the taxonomic status of the Kouprey, Bos sauveli Urbain 1937. Molecular phylogenetics and evolution 33: 896-907.
29	Shafer ABA, Hall JC. 2010. Placing the mountain goat: A total evidence approach to testing alternative hypotheses. Molecular Phylogenetics and Evolution 55: 18-25.
30	Chatterjee H, Ho S, Barnes I, Groves C. 2009. Estimating the phylogeny and divergence times of primates using a supermatrix approach. BMC Evolutionary Biology 9: 259.
31	Neumann K, Michaux J, Lebedev V, Yigit N, Colak E, Ivanova N, Poltoraus A, Surov A, Markov G, Maak S. 2006. Molecular phylogeny of the Cricetinae subfamily based on the mitochondrial cytochrome b and 12S rRNA genes and the nuclear vWF gene. Molecular phylogenetics and evolution 39: 135-148.
