# Supplementary material for: Diversification and the rate of molecular evolution: no evidence of a link in mammals
Source: BMC Evol Biol. 2011 Oct 4;11:286. doi: 10.1186/1471-2148-11-286 (PMC3205075; doi:10.1186/1471-2148-11-286)
Supplement: Additional file 3 — Body Mass Data. PDF document containing body mass data and references additional to those sourced from the panTHERIA life history database [35]. [file 1471-2148-11-286-S3.XLS]

## Sheet: Sheet1
Species Name	ln(Weight) (grams)	Reference
Abditomys latidens	5.59132			Unless otherwise specified, all body mass values are sourced from: Jones K, Bielby J, Cardillo M, Fritz S, O'Dell J, Orme C, Safi K, Sechrest W, Boakes E, Carbone C: PanTHERIA: a species-level database of life history, ecology, and geography of extant and recently extinct mammals. Ecology 2009, 90:2648-2648.
Abeomelomys sevia	4.00515
Abrawayaomys ruschii	4.14298
Abrocoma bennettii	5.52346
Abrocoma boliviensis	5.0626
Abrocoma cinerea	5.266
Abrothrix andinus	3.21527
Abrothrix illuteus	3.86682
Abrothrix jelskii	3.54096
Abrothrix lanosus	3.32611
Abrothrix longipilis	3.65997
Abrothrix olivaceus	3.19949
Abrothrix sanborni	3.2068
Acerodon celebensis	5.95283
Acerodon jubatus	6.99121
Acerodon mackloti	6.14832
Acinonyx jubatus	10.8313
Acomys cahirinus	3.71747
Acomys kempi	3.09059
Acomys louisae	3.00519
Acomys minous	4.13517
Acomys percivali	3.09059
Acomys russatus	3.74597
Acomys spinosissimus	3.27714
Acomys subspinosus	3.0874
Acomys wilsoni	2.91777
Aconaemys fuscus	4.86715
Aconaemys sagei	4.56944
Acrobates pygmaeus	2.62756
Addax nasomaculatus	11.4729
Aepeomys lugens	3.61092
Aepyceros melampus	10.8703
Aepyprymnus rufescens	7.94105
Aeromys tephromelas	7.07918
Aeromys thomasi	7.26556
Aethalops alecto	2.70805
Aethomys chrysophilus	4.3926
Aethomys hindei	4.94627
Aethomys ineptus	4.89155
Aethomys kaiseri	4.4997
Ailuropoda melanoleuca	11.6784
Ailurops ursinus	9.21034
Ailurus fulgens	8.55064
Akodon aerosus	4.09418
Akodon affinis	3.21447
Akodon albiventer	3.25617
Akodon azarae	3.22962
Akodon bogotensis	2.56418
Akodon boliviensis	3.31419
Akodon budini	3.29213
Akodon cursor	3.68487
Akodon dayi	3.48093
Akodon dolores	3.92178
Akodon fumeus	3.12192
Akodon iniscatus	3.3569
Akodon juninensis	3.66331
Akodon kofordi	3.38405
Akodon latebricola	3.66331
Akodon lindberghi	3.27336
Akodon lutescens	3.02965
Akodon mimus	3.17764
Akodon molinae	3.4962
Akodon mollis	3.41411
Akodon neocenus	3.74691
Akodon orophilus	3.66331
Akodon sanctipaulensis	3.29953
Akodon serrensis	3.34286
Akodon siberiae	3.54385
Akodon simulator	3.7495
Akodon spegazzinii	3.35341
Akodon subfuscus	3.41411
Akodon surdus	3.66331
Akodon sylvanus	3.66331
Akodon toba	3.93574
Akodon torques	3.66331
Akodon varius	3.68888
Alcelaphus buselaphus	11.9888
Alcelaphus caama	12.0789
Alcelaphus lichtensteinii	12.0359
Alces alces	13.0431
Alces americanus	13.202
Alionycteris paucidentata	2.78748
Allactaga elater	4.07754
Allactaga euphratica	5.44674
Allactaga tetradactyla	3.95124
Allenopithecus nigroviridis	8.46589
Allocebus trichotis	4.35786
Alopex lagopus	8.18434
Alouatta belzebul	8.72549
Alouatta caraya	8.6264
Alouatta guariba	8.55417
Alouatta palliata	8.79133
Alouatta pigra	8.87795
Alouatta sara	8.7965
Alouatta seniculus	8.76379
Alticola argentatus	3.62939
Alticola roylei	3.61092
Alticola stoliczkanus	3.40585
Alticola strelzowi	3.91182
Amblysomus hottentotus	4.13677
Ametrida centurio	2.3618
Ammodillus imbellis	3.91182
Ammodorcas clarkei	10.2417
Ammospermophilus harrisii	4.8408
Ammospermophilus interpres	4.72322
Ammospermophilus leucurus	4.64362
Ammospermophilus nelsoni	5.0778
Ammotragus lervia	11.4532
Anathana ellioti	5.07517
Andalgalomys olrogi	3.49347
Andalgalomys pearsoni	3.23475
Andinomys edax	4.24492
Anisomys imitator	6.23539
Anomalurus beecrofti	6.17185
Anomalurus derbianus	6.50105
Anomalurus pelii	7.47873
Anomalurus pusillus	5.52146
Anotomys leander	4.19555
Anoura caudifer	2.38047
Anoura cultrata	2.8559
Anoura geoffroyi	2.718
Anoura latidens	2.71204
Anourosorex squamipes	2.99573
Antechinomys laniger	3.24142
Antechinus agilis	3.09693
Antechinus bellus	3.65661
Antechinus flavipes	3.79166
Antechinus godmani	4.32731
Antechinus leo	4.24978
Antechinus minimus	3.96196
Antechinus stuartii	3.36764
Antechinus swainsonii	4.07227
Antidorcas marsupialis	10.4214
Antilocapra americana	10.7674
Antilope cervicapra	10.4996
Antrozous pallidus	3.10189
Aonyx capensis	9.86901
Aonyx cinerea	8.16837
Aotus azarae	6.83472
Aotus hershkovitzi	6.68461
Aotus lemurinus	6.76384
Aotus miconax	6.68461
Aotus nancymaae	6.67334
Aotus nigriceps	6.96319
Aotus trivirgatus	6.81608
Aotus vociferans	6.77192
Aplodontia rufa	6.69234
Apodemus agrarius	3.04975
Apodemus flavicollis	3.45316
Apodemus mystacinus	3.78055
Apodemus semotus	3.24921
Apodemus speciosus	3.77849
Apodemus sylvaticus	3.08649
Apodemus uralensis	2.90471
Apodemus witherbyi	3.0282
Apomys abrae	3.55191
Apomys datae	3.55191
Apomys hylocetes	3.55191
Apomys insignis	3.55191
Apomys littoralis	3.43237
Apomys microdon	3.55478
Apomys musculus	3.054
Apomys sacobianus	3.55191
Aproteles bulmerae	6.43601
Arborimus albipes	3.13549
Arborimus longicaudus	3.10861
Arborimus pomo	3.48093
Archboldomys luzonensis	3.56502
Arctictis binturong	9.4727
Arctocebus aureus	5.456
Arctocebus calabarensis	5.553
Arctocephalus australis	11.127
Arctocephalus forsteri	11.5253
Arctocephalus galapagoensis	10.5827
Arctocephalus gazella	11.4783
Arctocephalus philippii	11.4616
Arctocephalus pusillus	12.0923
Arctocephalus townsendi	11.5235
Arctocephalus tropicalis	11.432
Arctogalidia trivirgata	7.75095
Arctonyx collaris	9.0078
Ardops nichollsi	2.95647
Arielulus circumdatus	2.34181
Artibeus amplus	4.11153
Artibeus aztecus	3.03543
Artibeus cinereus	2.5416
Artibeus concolor	2.97808
Artibeus fimbriatus	4.15716
Artibeus glaucus	2.51041
Artibeus gnomus	2.30857
Artibeus hirsutus	3.69932
Artibeus jamaicensis	3.77574
Artibeus lituratus	4.08261
Artibeus obscurus	3.58102
Artibeus phaeotis	2.45873
Artibeus toltecus	2.7389
Artibeus watsoni	2.41591
Arvicanthis abyssinicus	4.29511
Arvicanthis blicki	4.85203
Arvicanthis niloticus	4.56226
Arvicola amphibius	4.78749
Arvicola sapidus	5.39358
Asellia tridens	2.56032
Aselliscus stoliczkanus	1.80665
Aselliscus tricuspidatus	1.4061
Atelerix albiventris	5.68167
Atelerix algirus	6.80681
Atelerix frontalis	5.79642
Ateles belzebuth	8.80873
Ateles chamek	8.86134
Ateles fusciceps	9.1125
Ateles geoffroyi	8.93359
Ateles marginatus	8.73702
Ateles paniscus	9.07076
Atelocynus microtis	9.0316
Atherurus africanus	7.96403
Atherurus macrourus	7.6009
Atilax paludinosus	8.18873
Atlantoxerus getulus	5.52374
Auliscomys boliviensis	4.26141
Auliscomys pictus	3.89121
Auliscomys sublimis	3.63759
Avahi laniger	6.99602
Avahi occidentalis	6.7202
Axis axis	11.1491
Axis calamianensis	10.5919
Axis kuhlii	10.9151
Axis porcinus	10.5307
Babyrousa babyrussa	11.4398
Baiomys musculus	2.19611
Baiomys taylori	2.00553
Balaena mysticetus	18.1937
Balaenoptera acutorostrata	15.536
Balaenoptera borealis	16.9114
Balaenoptera edeni	16.8112
Balaenoptera musculus	18.8545
Balaenoptera physalus	17.6764
Balantiopteryx io	1.37877
Balantiopteryx plicata	1.88251
Balionycteris maculata	2.66931
Bandicota bengalensis	5.42491
Bandicota indica	6.36834
Bandicota savilei	5.5631
Barbastella barbastellus	2.11746
Barbastella leucomelas	2.71138
Bassaricyon beddardi	7.11883
Bassaricyon gabbii	7.1309
Bassaricyon lasius	7.09008
Bassaricyon pauli	7.09008
Bassariscus astutus	6.91807
Bassariscus sumichrasti	6.80904
Bathyergus janetta	5.96278
Bathyergus suillus	6.65593
Batomys granti	5.13303
Batomys salomonseni	5.22446
Bauerus dubiaquercus	3.10099
Bdeogale crassicauda	7.45132
Bdeogale jacksoni	7.82405
Bdeogale nigripes	7.87208
Beamys hindei	4.3281
Beatragus hunteri	11.2789
Berardius arnuxii	15.7614
Berardius bairdii	16.2474
Berylmys bowersi	5.88243
Bettongia gaimardi	7.41911
Bettongia lesueur	7.27743
Bettongia penicillata	7.07695
Bettongia tropica	7.13615
Bibimys chacoensis	3.3322
Bibimys torresi	3.3322
Bison bison	13.3448
Bison bonasus	13.4238
Blarina brevicauda	2.92101
Blarina carolinensis	2.47738
Blarina hylophaga	2.67346
Blarinella quadraticauda	2.52573
Blarinomys breviceps	3.60523
Blastocerus dichotomus	11.6309
Bos frontalis	13.5925
Bos grunniens	13.1224
Bos javanicus	13.3629
Bos sauveli	13.5815
Bos taurus	13.3353
Boselaphus tragocamelus	12.1132
Brachylagus idahoensis	6.06655
Brachyphylla cavernarum	3.81771
Brachyphylla nana	3.61765
Brachytarsomys albicauda	5.29832
Brachytarsomys villosa	5.39358
Brachyteles arachnoides	9.26268
Brachyuromys betsileoensis	4.53882
Brachyuromys ramirohitra	4.52515
Bradypus torquatus	8.40479
Bradypus tridactylus	8.38384
Bradypus variegatus	8.32757
Brucepattersonius iheringi	3.7612
Bubalus bubalis	13.7424
Bubalus depressicornis	12.4568
Bubalus mindorensis	12.4466
Bubalus quarlesi	12.1102
Budorcas taxicolor	12.5931
Bullimus bagobus	5.97985
Bunolagus monticularis	7.46738
Bunomys chrysocomus	4.71214
Bunomys fratrorum	4.86992
Bunopithecus hoolock	8.80971
Burramys parvus	3.79031
Cabassous centralis	8.20786
Cabassous chacoensis	7.30654
Cabassous tatouay	8.58484
Cabassous unicinctus	8.29104
Cacajao calvus	8.1377
Cacajao melanocephalus	8.04609
Caenolestes caniventer	3.68888
Caenolestes condorensis	3.86723
Caenolestes convelatus	3.45189
Caenolestes fuliginosus	3.3548
Calcochloris obtusirostris	3.18013
Callicebus brunneus	6.74622
Callicebus caligatus	6.90013
Callicebus cinerascens	6.90013
Callicebus cupreus	7.01842
Callicebus donacophilus	6.7998
Callicebus dubius	6.90013
Callicebus hoffmannsi	6.97318
Callicebus modestus	6.90013
Callicebus moloch	6.86498
Callicebus oenanthe	6.90013
Callicebus olallae	6.90013
Callicebus personatus	7.23763
Callicebus torquatus	7.09802
Callimico goeldii	6.32436
Callistomys pictus	6.25188
Callithrix argentata	5.94783
Callithrix aurita	5.95636
Callithrix emiliae	5.73522
Callithrix flaviceps	5.9215
Callithrix geoffroyi	5.83481
Callithrix humeralifera	5.9269
Callithrix jacchus	5.6706
Callithrix kuhlii	5.9269
Callithrix mauesi	6.09535
Callithrix nigriceps	5.99426
Callithrix penicillata	5.82889
Callithrix pygmaea	4.8198
Callorhinus ursinus	10.9235
Callosciurus adamsi	5.34099
Callosciurus baluensis	5.78047
Callosciurus caniceps	5.57939
Callosciurus erythraeus	5.64626
Callosciurus melanogaster	5.69036
Callosciurus nigrovittatus	5.33898
Callosciurus notatus	5.34468
Callosciurus orestes	5.78047
Callosciurus prevostii	5.99146
Calomys boliviae	3.29584
Calomys callidus	3.29584
Calomys callosus	3.80555
Calomys expulsus	3.68537
Calomys hummelincki	3.29584
Calomys laucha	2.63906
Calomys lepidus	3.02481
Calomys musculinus	3.00568
Calomys sorellus	2.99573
Calomys tener	2.62467
Calomys venustus	3.89853
Calomyscus bailwardi	3.06246
Caloprymnus campestris	6.83257
Caluromys derbianus	5.7891
Caluromys lanatus	5.85888
Caluromys philander	5.50724
Caluromysiops irrupta	5.55094
Calyptophractus retusus	4.86746
Camelus bactrianus	13.2259
Camelus dromedarius	13.1077
Canis adustus	9.24884
Canis aureus	9.17561
Canis latrans	9.39175
Canis lupus	10.3659
Canis mesomelas	9.01764
Canis simensis	9.57233
Cannomys badius	6.15713
Caperea marginata	17.2812
Capra caucasica	10.9708
Capra falconeri	10.9023
Capra hircus	10.7661
Capra ibex	11.1498
Capra nubiana	10.774
Capra pyrenaica	11.017
Capra sibirica	11.7753
Capra walie	11.5144
Capreolus capreolus	10.0214
Capreolus pygargus	10.6303
Capricornis crispus	10.6697
Capricornis sumatraensis	11.6168
Caprolagus hispidus	7.82284
Capromys pilorides	8.55641
Caracal caracal	9.38969
Cardioderma cor	3.27526
Carollia brevicauda	2.698
Carollia castanea	2.57261
Carollia perspicillata	2.95647
Carollia subrufa	2.76254
Carpitalpa arendsi	3.95776
Carterodon sulcidens	4.73444
Casinycteris argynnis	3.34215
Castor canadensis	9.80501
Castor fiber	9.85219
Catagonus wagneri	10.4792
Catopuma badia	8.14018
Catopuma temminckii	8.95241
Cavia aperea	6.26222
Cavia fulgida	5.64368
Cavia magna	6.1312
Cavia porcellus	6.59029
Cavia tschudii	6.90776
Cebus albifrons	7.82791
Cebus apella	7.9224
Cebus capucinus	8.00836
Cebus kaapori	8.00637
Cebus olivaceus	7.93295
Centronycteris maximiliani	3.13549
Centurio senex	3.1394
Cephalophus adersi	9.13237
Cephalophus callipygus	9.85636
Cephalophus dorsalis	9.90349
Cephalophus jentinki	11.1344
Cephalophus leucogaster	9.48863
Cephalophus natalensis	9.45129
Cephalophus niger	9.85715
Cephalophus nigrifrons	9.59399
Cephalophus ogilbyi	9.81937
Cephalophus rufilatus	9.40216
Cephalophus silvicultor	11.035
Cephalophus spadix	10.9483
Cephalophus zebra	9.65853
Cephalorhynchus commersonii	11.19
Cephalorhynchus eutropia	10.7144
Cephalorhynchus heavisidii	10.5966
Cephalorhynchus hectori	10.8198
Ceratotherium simum	14.6423
Cercartetus caudatus	3.13767
Cercartetus concinnus	2.77009
Cercartetus lepidus	2.08318
Cercartetus nanus	3.29027
Cercocebus agilis	8.86864
Cercocebus atys	8.84524
Cercocebus galeritus	8.8647
Cercocebus torquatus	8.89468
Cercopithecus ascanius	8.17195
Cercopithecus campbelli	8.19636
Cercopithecus cephus	8.14464
Cercopithecus diana	8.37998
Cercopithecus dryas	7.93167
Cercopithecus erythrogaster	8.14464
Cercopithecus erythrotis	8.08794
Cercopithecus lhoesti	8.57687
Cercopithecus mitis	8.52542
Cercopithecus mona	8.28908
Cercopithecus neglectus	8.58008
Cercopithecus nictitans	8.5673
Cercopithecus petaurista	8.08137
Cercopithecus pogonias	8.18263
Cercopithecus preussi	8.54336
Cercopithecus sclateri	8.02855
Cercopithecus solatus	8.5673
Cercopithecus wolfi	8.088
Cerdocyon thous	8.6555
Cervus elaphus	12.392
Cervus nippon	10.878
Chaerephon bivittatus	2.73567
Chaerephon jobensis	3.03062
Chaerephon major	2.71932
Chaerephon nigeriae	3.00271
Chaerephon plicatus	3.08329
Chaerephon pumilus	2.39608
Chaerephon russatus	2.83204
Chaerephon tomensis	2.01223
Chaeropus ecaudatus	5.3914
Chaetocauda sichuanensis	3.4503
Chaetodipus arenarius	3.13549
Chaetodipus baileyi	3.3478
Chaetodipus californicus	3.13593
Chaetodipus fallax	2.95439
Chaetodipus formosus	2.99673
Chaetodipus hispidus	3.61738
Chaetodipus intermedius	2.70404
Chaetodipus lineatus	3.13549
Chaetodipus nelsoni	2.74277
Chaetodipus penicillatus	2.74535
Chaetodipus pernix	2.83321
Chaetodipus spinatus	2.79362
Chaetomys subspinosus	7.17011
Chaetophractus nationi	7.65446
Chaetophractus vellerosus	6.83536
Chaetophractus villosus	8.38316
Chalinolobus dwyeri	2.16791
Chalinolobus gouldii	2.65605
Chalinolobus morio	2.18717
Chalinolobus nigrogriseus	2.17361
Cheirogaleus major	6.10036
Cheirogaleus medius	5.28198
Cheiromeles torquatus	5.13244
Chelemys macronyx	4.26254
Chelemys megalonyx	3.9279
Chibchanomys trichotis	3.91182
Chilomys instans	2.94444
Chilonatalus tumidifrons	1.28647
Chimarrogale hantu	4.00715
Chimarrogale himalayica	3.51155
Chimarrogale platycephalus	3.59237
Chinchilla chinchilla	6.21459
Chinchilla lanigera	6.17437
Chinchillula sahamae	5.13427
Chionomys nivalis	3.73791
Chiroderma doriae	2.99072
Chiroderma improvisum	3.56643
Chiroderma salvini	3.26957
Chiroderma trinitatum	2.63261
Chiroderma villosum	3.17011
Chironax melanocephalus	2.87356
Chironectes minimus	6.88175
Chiropodomys calamianensis	3.36384
Chiropodomys gliroides	3.16463
Chiropodomys major	3.36384
Chiropodomys muroides	3.36384
Chiropodomys pusillus	3.36384
Chiropotes albinasus	7.93495
Chiropotes satanas	7.9954
Chiruromys forbesi	4.65539
Chiruromys lamia	3.85439
Chiruromys vates	3.81683
Chlamyphorus truncatus	4.42521
Chlorocebus aethiops	8.215
Chlorotalpa sclateri	3.64545
Chodsigoa salenskii	1.70293
Choeroniscus godmani	2.06686
Choeroniscus minor	2.15524
Choeronycteris mexicana	2.84839
Choloepus didactylus	8.80185
Choloepus hoffmanni	8.68161
Chrotogale owstoni	8.09184
Chrotomys gonzalesi	4.94307
Chrotomys mindorensis	5.02375
Chrotomys whiteheadi	5.02375
Chrotopterus auritus	4.36004
Chrysochloris asiatica	3.61523
Chrysochloris stuhlmanni	4.02106
Chrysocyon brachyurus	10.0573
Chrysospalax trevelyani	6.07314
Chrysospalax villosus	4.68537
Civettictis civetta	9.39894
Cloeotis percivali	1.42552
Clyomys bishopi	3.4012
Clyomys laticeps	5.3033
Coccymys ruemmleri	3.39115
Coelops frithii	2.01757
Coelops robinsoni	1.8718
Coendou bicolor	8.41016
Coendou nycthemera	8.00636
Coendou prehensilis	8.32269
Coendou rothschildi	7.6009
Coleura afra	2.36837
Coleura seychellensis	2.36462
Colobus angolensis	9.1039
Colobus guereza	9.2029
Colobus polykomos	9.0822
Colobus satanas	9.11111
Colobus vellerosus	8.949
Colomys goslingi	4.13517
Condylura cristata	3.87432
Conepatus humboldtii	7.00089
Conepatus leuconotus	8.09983
Conepatus semistriatus	7.59957
Conilurus albipes	5.29832
Conilurus penicillatus	5.1649
Connochaetes gnou	11.9611
Connochaetes taurinus	12.1991
Cormura brevirostris	2.2257
Corynorhinus rafinesquii	2.21375
Corynorhinus townsendii	2.33214
Craseonycteris thonglongyai	0.672944
Cratogeomys castanops	5.58661
Cratogeomys fumosus	5.01064
Cratogeomys gymnurus	6.39691
Cratogeomys merriami	6.04023
Cratogeomys neglectus	5.71202
Cratogeomys tylorhinus	5.99998
Cratogeomys zinseri	5.01064
Cricetomys emini	7.15462
Cricetomys gambianus	7.14482
Cricetulus barabensis	3.29398	Zhao Z-J, Cao J, Meng X-L, Li Y-B. 2010. Seasonal variations in metabolism and thermoregulation in the striped hamster (Cricetulus barabensis). Journal of Thermal Biology 35: 52-57.
Cricetulus griseus	4.13517	Vinogradov A. 1995. Nucleotypic effect in homeotherms: body-mass-corrected basal metabolic rate of mammals is related to genome size. Evolution 49:1249-1259.
Cricetulus migratorius	3.42067
Cricetus cricetus	6.06134
Crocidura batesi	2.80275
Crocidura beatus	2.35613
Crocidura bottegi	1.2499
Crocidura canariensis	2.0149
Crocidura crossei	2.07944
Crocidura cyanea	2.14943
Crocidura dolichura	1.72811
Crocidura douceti	1.45862
Crocidura elgonius	1.8718
Crocidura flavescens	3.44106
Crocidura foxi	3.04452
Crocidura fuliginosa	2.48491
Crocidura fulvastra	2.30259
Crocidura fumosa	2.67346
Crocidura fuscomurina	1.72277
Crocidura goliath	4.47643
Crocidura gracilipes	1.90061
Crocidura grandiceps	3.13549
Crocidura grayi	2.37024
Crocidura hildegardeae	2.3302
Crocidura hirta	2.76001
Crocidura horsfieldii	1.69928
Crocidura jacksoni	1.94591
Crocidura jouvenetae	2.28136
Crocidura leucodon	2.38693
Crocidura littoralis	2.9237
Crocidura longipes	2.96011
Crocidura ludia	1.639
Crocidura luna	2.62684
Crocidura lusitania	0.908259
Crocidura maquassiensis	1.79009
Crocidura mariquensis	2.33699
Crocidura maurisca	2.63906
Crocidura monax	2.77259
Crocidura montis	2.67346
Crocidura mutesae	3.1743
Crocidura nanilla	1.8718
Crocidura negrina	2.42745
Crocidura nigeriae	3.13549
Crocidura nigricans	2.99573
Crocidura nigrofusca	2.46385
Crocidura niobe	2.77259
Crocidura olivieri	3.53864
Crocidura pasha	1.8718
Crocidura planiceps	0.916291
Crocidura poensis	2.83615
Crocidura raineyi	2.67346
Crocidura religiosa	1.94591
Crocidura russula	2.29152
Crocidura silacea	1.94591
Crocidura somalica	2.44235
Crocidura suaveolens	1.9947
Crocidura tarfayensis	1.88555
Crocidura theresae	2.8679
Crocidura turba	2.67346
Crocidura ultima	2.77259
Crocidura usambarae	2.47064
Crocidura viaria	2.80275
Crocidura whitakeri	1.71919
Crocidura wimmeri	3.157
Crocidura yankariensis	1.60744
Crocidura zimmeri	2.67346
Crocuta crocuta	11.0567
Crossarchus alexandri	7.31548
Crossarchus ansorgei	6.55108
Crossarchus obscurus	7.24071
Crossomys moncktoni	5.12646
Cryptomys amatus	4.34042
Cryptomys anselli	4.44957
Cryptomys bocagei	4.54159
Cryptomys damarensis	4.72028
Cryptomys darlingi	4.18327
Cryptomys hottentotus	4.31922
Cryptomys mechowi	5.60411
Cryptomys ochraceocinereus	5.29832
Cryptoprocta ferox	9.15905
Cryptotis goldmani	1.90658
Cryptotis goodwini	1.94591
Cryptotis magna	1.94591
Cryptotis meridensis	2.53607
Cryptotis mexicana	1.94591
Cryptotis montivaga	2.42392
Cryptotis nigrescens	2.11866
Cryptotis parva	1.60342
Cryptotis squamipes	2.3979
Cryptotis thomasi	2.46555
Ctenodactylus gundi	5.66438
Ctenodactylus vali	5.15675
Ctenomys argentinus	5.39952
Ctenomys australis	5.99973
Ctenomys azarae	5.99146
Ctenomys boliviensis	6.13686
Ctenomys bonettoi	5.30975
Ctenomys colburni	5.99146
Ctenomys conoveri	6.75692
Ctenomys dorsalis	5.10958
Ctenomys emilianus	5.65351
Ctenomys frater	5.15271
Ctenomys fulvus	5.63436
Ctenomys haigi	5.09987
Ctenomys knighti	5.75574
Ctenomys latro	5.2575
Ctenomys leucodon	5.49553
Ctenomys lewisi	4.76388
Ctenomys magellanicus	5.60374
Ctenomys maulinus	5.37064
Ctenomys mendocinus	5.18425
Ctenomys minutus	4.52179
Ctenomys occultus	5.01064
Ctenomys opimus	5.79011
Ctenomys pearsoni	5.35659
Ctenomys perrensi	5.99146
Ctenomys peruanus	6.19105
Ctenomys pontifex	5.99146
Ctenomys porteousi	5.25958
Ctenomys saltarius	5.43808
Ctenomys sericeus	5.99146
Ctenomys sociabilis	5.99146
Ctenomys steinbachi	5.95322
Ctenomys talarum	4.94762
Ctenomys torquatus	5.34468
Ctenomys tuconax	5.51741
Ctenomys tucumanus	5.3799
Ctenomys validus	5.44932
Cuniculus paca	9.00854
Cuniculus taczanowskii	9.10497
Cuon alpinus	9.66777
Cyclopes didactylus	5.57576
Cynictis penicillata	6.54306
Cynocephalus volans	7.1309
Cynogale bennettii	8.35387
Cynomops abrasus	3.56643
Cynomops greenhalli	2.76443
Cynomops paranus	2.49815
Cynomops planirostris	2.55257
Cynomys gunnisoni	6.68202
Cynomys leucurus	6.87084
Cynomys ludovicianus	6.68092
Cynomys mexicanus	6.80237
Cynomys parvidens	6.80237
Cynopterus brachyotis	3.52253
Cynopterus horsfieldii	4.02553
Cynopterus minutus	3.27526
Cynopterus sphinx	3.8002
Cynopterus titthaecheilus	4.06612
Cystophora cristata	12.5386
Cyttarops alecto	1.66771
Dactylomys boliviensis	6.5914
Dactylomys dactylinus	6.47694
Dactylomys peruanus	5.94542
Dactylopsila palpator	5.91315
Dactylopsila tatei	5.52943
Dactylopsila trivirgata	6.02444
Dama dama	10.9547
Damaliscus korrigum	11.7535
Damaliscus lunatus	11.8204
Damaliscus pygargus	11.2617
Dasycercus cristicauda	4.60056
Dasykaluta rosamondae	3.47103
Dasymys incomtus	4.85008
Dasyprocta azarae	7.99861
Dasyprocta cristata	7.88233
Dasyprocta fuliginosa	8.16052
Dasyprocta guamara	7.88233
Dasyprocta kalinowskii	7.88233
Dasyprocta leporina	8.00969
Dasyprocta mexicana	8.51719
Dasyprocta prymnolopha	7.97247
Dasyprocta punctata	7.74462
Dasypus hybridus	7.31322
Dasypus kappleri	9.18017
Dasypus novemcinctus	8.28122
Dasypus pilosus	8.39953
Dasypus sabanicola	7.04753
Dasypus septemcinctus	7.33082
Dasyuroides byrnei	4.69565
Dasyurus albopunctatus	6.40271
Dasyurus geoffroii	7.00907
Dasyurus hallucatus	6.15469
Dasyurus maculatus	8.09686
Dasyurus spartacus	6.78634
Dasyurus viverrinus	7.00442
Daubentonia madagascariensis	7.91256
Delanymys brooksi	1.60744
Delomys dorsalis	4.21213
Delomys sublineatus	4.4997
Delphinapterus leucas	14.1388
Delphinus delphis	11.2806
Deltamys kempi	3.27336
Dendrogale melanura	4.09418
Dendrogale murina	3.91182
Dendrohyrax arboreus	8.00005
Dendrohyrax dorsalis	8.06306
Dendrolagus bennettianus	9.2552
Dendrolagus dorianus	9.10237
Dendrolagus goodfellowi	8.98077
Dendrolagus inustus	9.44343
Dendrolagus lumholtzi	8.80237
Dendrolagus matschiei	9.02322
Dendrolagus mbaiso	9.14794
Dendrolagus scottae	9.20619
Dendrolagus spadix	9.04407
Dendrolagus ursinus	9.49175
Dendromus lovati	2.48491
Dendromus melanotis	2.20827
Dendromus mesomelas	2.32239
Dendromus mystacalis	2.10047
Dendromus nyikae	2.70805
Deomys ferrugineus	4.05352
Dephomys defua	3.76236
Dephomys eburneae	3.96081
Desmana moschata	6.05828
Desmodilliscus braueri	2.30259
Desmodillus auricularis	4.00387
Desmodus rotundus	3.50134
Desmomys harringtoni	4.4997
Diaemus youngi	3.60305
Dicerorhinus sumatrensis	13.8606
Diceros bicornis	13.8114
Diclidurus albus	2.80699
Diclidurus ingens	2.5096
Diclidurus isabellus	2.53449
Diclidurus scutatus	2.61154
Dicrostonyx groenlandicus	4.068
Dicrostonyx hudsonius	4.04305
Dicrostonyx torquatus	4.36653
Didelphis albiventris	6.93777
Didelphis aurita	7.0084
Didelphis marsupialis	7.03417
Didelphis virginiana	7.80061
Dinaromys bogdanovi	4.02535
Dinomys branickii	9.43348
Diphylla ecaudata	3.33613
Diplomesodon pulchellum	2.3979
Diplomys caniceps	5.97759
Diplomys labilis	5.64251
Diplomys rufodorsalis	4.97535
Dipodillus campestris	3.31709
Dipodillus dasyurus	3.31419
Dipodillus simoni	2.85647
Dipodomys agilis	4.09784
Dipodomys californicus	4.44206
Dipodomys compactus	3.89691
Dipodomys deserti	4.6787
Dipodomys elator	4.66174
Dipodomys gravipes	4.43034
Dipodomys heermanni	4.1444
Dipodomys ingens	4.73277
Dipodomys merriami	3.63521
Dipodomys microps	4.02998
Dipodomys nelsoni	4.47654
Dipodomys nitratoides	3.72786
Dipodomys ordii	3.91999
Dipodomys panamintinus	4.2996
Dipodomys phillipsii	3.71357
Dipodomys spectabilis	4.82519
Dipodomys stephensi	4.22669
Dipodomys venustus	4.40085
Dipus sagitta	4.48864
Distoechurus pennatus	3.96537
Dobsonia anderseni	5.45528
Dobsonia beauforti	5.10806
Dobsonia crenulata	5.38546
Dobsonia emersa	5.3036
Dobsonia exoleta	5.71053
Dobsonia inermis	5.02782
Dobsonia magna	6.14204
Dobsonia minor	4.45377
Dobsonia moluccensis	6.10399
Dobsonia pannietensis	5.47726
Dobsonia peronii	5.42279
Dobsonia praedatrix	5.18593
Dobsonia viridis	5.48339
Dolichotis patagonum	8.9872
Dolichotis salinicola	7.3825
Dologale dybowskii	5.89142
Dorcatragus megalotis	9.29818
Dorcopsis atrata	8.73212
Dorcopsis hageni	8.6125
Dorcopsis luctuosa	8.50503
Dorcopsis muelleri	8.58873
Dorcopsulus macleayi	7.9304
Dorcopsulus vanheurni	7.54452
Dremomys everetti	4.86584
Dremomys lokriah	5.42491
Dremomys pernyi	5.29144
Dremomys rufigenis	5.29992
Dromiciops gliroides	3.21888
Dryomys laniger	3.25463
Dryomys nitedula	3.38439
Dugong dugon	12.5947
Dyacopterus spadiceus	4.39568
Dymecodon pilirostris	2.73826
Echimys chrysurus	6.41344
Echimys saturnus	6.44077
Echimys semivillosus	5.64318
Echinoprocta rufescens	6.72358
Echinops telfairi	5.02552
Echinosorex gymnura	6.62874
Echymipera clara	7.09391
Echymipera davidi	6.7057
Echymipera echinista	7.09391
Echymipera kalubu	6.71558
Echymipera rufescens	6.95795
Ectophylla alba	1.7138
Eidolon dupreanum	5.69568
Eidolon helvum	5.53973
Eira barbara	8.32724
Elaphodus cephalophus	10.0471
Elaphurus davidianus	12.0197
Elasmodontomys obliquus	9.52515
Elephantulus brachyrhynchus	3.8091
Elephantulus edwardii	3.9058
Elephantulus fuscipes	4.04305
Elephantulus intufi	3.88978
Elephantulus myurus	4.08614
Elephantulus revoili	3.48093
Elephantulus rozeti	3.76283
Elephantulus rufescens	3.96613
Elephantulus rupestris	4.18297
Elephas maximus	15.0002
Eligmodontia moreni	2.89037
Eligmodontia morgani	2.80336
Eligmodontia puerulus	3.34955
Eligmodontia typus	2.85474
Eliomys melanurus	4.60876
Eliomys quercinus	4.74154
Eliurus ellermani	4.60517
Eliurus majori	4.60517
Eliurus minor	4.05231
Eliurus myoxinus	4.24506
Eliurus penicillatus	4.60517
Eliurus petteri	4.31749
Eliurus tanala	4.4997
Eliurus webbi	4.113
Ellobius fuscocapillus	4.38203
Ellobius talpinus	3.68888
Emballonura alecto	1.65823
Emballonura atrata	1.51513
Emballonura beccarii	1.46094
Emballonura monticola	1.6771
Emballonura raffrayana	1.72455
Emballonura semicaudata	1.83896
Enchisthenes hartii	2.83262
Enhydra lutris	10.2187
Eoglaucomys fimbriatus	6.23441
Eolagurus luteus	3.2581
Eonycteris major	4.25845
Eonycteris robusta	4.36131
Eonycteris spelaea	4.07244
Eospalax fontanierii	5.54814
Eothenomys melanogaster	2.97502
Episoriculus fumidus	1.93874
Epixerus ebii	6.25567
Epomophorus crypturus	4.5543
Epomophorus gambianus	4.90223
Epomophorus grandis	3.90036
Epomophorus labiatus	4.24348
Epomophorus minor	3.80131
Epomophorus wahlbergi	4.53892
Epomops buettikoferi	4.91023
Epomops dobsonii	4.80468
Epomops franqueti	4.77904
Eptesicus bobrinskoi	2.02022
Eptesicus bottae	2.75111
Eptesicus brasiliensis	2.2192
Eptesicus diminutus	1.79009
Eptesicus dimissus	2.56725
Eptesicus furinalis	2.04122
Eptesicus fuscus	2.86163
Eptesicus hottentotus	3.41214
Eptesicus matroka	1.88251
Eptesicus nasutus	2.06813
Eptesicus nilssonii	2.37211
Eptesicus pachyotis	2.09186
Eptesicus serotinus	3.1394
Equus asinus	12.0137
Equus burchellii	12.5395
Equus caballus	12.9082
Equus grevyi	12.919
Equus hemionus	12.3684
Equus kiang	12.5466
Equus quagga	12.8992
Equus zebra	12.5513
Eremitalpa granti	3.09286
Erethizon dorsatum	8.91186
Erignathus barbatus	12.5425
Erinaceus concolor	6.50127
Erinaceus europaeus	6.65666
Erophylla bombifrons	2.78994
Erophylla sezekorni	2.76443
Erythrocebus patas	8.98298
Eschrichtius robustus	17.1233
Eubalaena australis	16.951
Eubalaena glacialis	16.951
Euderma maculatum	2.78316
Eudorcas rufifrons	10.2036
Eudorcas rufina	10.5966
Eudorcas thomsonii	10.0392
Eulemur albocollaris	7.78213
Eulemur coronatus	7.4383
Eulemur fulvus	7.77359
Eulemur macaco	7.81215
Eulemur mongoz	7.47937
Eulemur rubriventer	7.60857
Eulemur rufus	7.78098
Eulemur sanfordi	7.78073
Eumetopias jubatus	12.8544
Eumops auripendulus	3.34955
Eumops bonariensis	2.50307
Eumops dabbenei	4.20871
Eumops glaucinus	3.58906
Eumops hansae	2.7389
Eumops perotis	3.93124
Eumops underwoodi	4.07193
Euneomys chinchilloides	4.32506
Euneomys fossor	4.41884
Euneomys mordax	4.4066
Euneomys petersoni	4.41884
Euoticus elegantulus	5.6886
Euoticus pallidus	5.62535
Euphractus sexcinctus	8.46193
Eupleres goudotii	7.9242
Euroscaptor micrura	4.10198
Euroscaptor mizura	3.22087
Euryzygomatomys spinosus	5.23373
Exilisciurus concinnus	3.32215
Exilisciurus exilis	3.07961
Exilisciurus whiteheadi	3.21527
Falsistrellus mackenziei	3.13549
Falsistrellus tasmaniensis	3.11529
Felis bieti	8.61013
Felis catus	7.96721
Felis chaus	8.87598
Felis manul	8.0229
Felis margarita	7.94568
Felis nigripes	7.21727
Felis silvestris	8.42794
Felovia vae	5.32301
Feresa attenuata	12.0436
Feroculus feroculus	3.58324
Fossa fossana	7.52509
Funambulus palmarum	4.91559
Funambulus pennantii	4.62977
Funambulus sublineatus	4.26169
Funambulus tristriatus	4.90246
Funisciurus anerythrus	5.40959
Funisciurus bayonii	4.9052
Funisciurus carruthersi	5.62348
Funisciurus congicus	4.7185
Funisciurus isabella	4.69419
Funisciurus lemniscatus	4.94869
Funisciurus leucogenys	5.52146
Funisciurus pyrropus	5.4938
Funisciurus substriatus	5.22429
Furipterus horrens	1.1474
Galago alleni	5.58361
Galago demidoff	4.19026
Galago gallarum	5.52146
Galago matschiei	5.35474
Galago moholi	5.25729
Galago senegalensis	5.37157
Galago thomasi	4.76516
Galago zanzibaricus	4.99281
Galea flavidens	6.10925
Galea musteloides	5.95749
Galea spixii	5.8878
Galemys pyrenaicus	4.09717
Galenomys garleppi	4.08261
Galeopterus variegates	7.0141
Galerella flavescens	6.62007
Galerella pulverulenta	6.6738
Galerella sanguinea	6.29864
Galictis cuja	6.90776
Galidia elegans	6.69703
Galidictis fasciata	6.3099
Galidictis grandidieri	7.24423
Gazella arabica	10.091
Gazella bennettii	9.8478
Gazella dorcas	9.65733
Gazella gazella	9.96678
Gazella leptoceros	10.1124
Gazella saudiya	9.68034
Gazella spekei	9.90349
Gazella subgutturosa	10.2029
Genetta abyssinica	7.24813
Genetta angolensis	7.52814
Genetta cristata	7.53007
Genetta genetta	7.47089
Genetta johnstoni	7.70751
Genetta maculata	7.57558
Genetta piscivora	7.40735
Genetta servalina	7.06974
Genetta thierryi	7.24423
Genetta tigrina	7.63365
Genetta victoriae	7.91706
Geocapromys brownii	7.31154
Geocapromys ingrahami	6.59785
Geocapromys thoracatus	7.31322
Geogale aurita	1.90061
Geomys arenarius	5.32788
Geomys attwateri	4.97023
Geomys breviceps	4.9161
Geomys bursarius	5.31689
Geomys knoxjonesi	5.15034
Geomys personatus	5.98394
Geomys pinetis	5.30405
Geomys tropicalis	5.8579
Georychus capensis	5.23836
Geoxus valdivianus	3.42751
Gerbilliscus afra	4.5232
Gerbilliscus brantsii	4.49323
Gerbilliscus guineae	4.62986
Gerbilliscus inclusus	4.77491
Gerbilliscus kempi	4.61344
Gerbilliscus leucogaster	4.30068
Gerbilliscus nigricaudus	4.81218
Gerbilliscus phillipsi	4.84474
Gerbilliscus robustus	4.56424
Gerbilliscus validus	4.79579
Gerbillurus paeba	3.25463
Gerbillurus setzeri	3.64519
Gerbillurus tytonis	3.39417
Gerbillurus vallinus	3.56218
Gerbillus amoenus	2.58022
Gerbillus andersoni	3.31419
Gerbillus cheesmani	3.3322
Gerbillus gerbillus	3.29547
Gerbillus gleadowi	3.25848
Gerbillus henleyi	2.07944
Gerbillus nanus	3.23868
Gerbillus nigeriae	3.39115
Gerbillus perpallidus	3.95547
Gerbillus pusillus	2.52972
Gerbillus pyramidum	3.75654
Giraffa camelopardalis	13.7795
Glaucomys sabrinus	4.92384
Glaucomys volans	4.27528
Glauconycteris argentata	2.23001
Glauconycteris beatrix	2.0149
Glauconycteris gleni	2.38047
Glauconycteris humeralis	1.70293
Glauconycteris kenyacola	1.96991
Glauconycteris poensis	1.93297
Glauconycteris variegata	2.42037
Glironia venusta	4.7362
Glis glis	4.85273
Glischropus tylopus	1.52388
Globicephala macrorhynchus	13.4953
Globicephala melas	13.5924
Glossophaga commissarisi	2.21375
Glossophaga leachii	2.3263
Glossophaga longirostris	2.58927
Glossophaga morenoi	2.14476
Glossophaga soricina	2.29958
Glyphonycteris daviesi	2.9237
Glyphonycteris sylvestris	2.18717
Golunda ellioti	4.10644
Gorilla beringei	11.9139
Gorilla gorilla	11.6315
Gracilinanus aceramarcae	3.02042
Gracilinanus agilis	3.09241
Gracilinanus dryas	2.91939
Gracilinanus emiliae	2.02683
Gracilinanus marica	3.16969
Gracilinanus microtarsus	3.37759
Grammomys cometes	3.80666
Grammomys dolichurus	3.73409
Grammomys ibeanus	3.7182
Grammomys macmillani	3.61119
Grammomys minnae	3.58324
Grammomys poensis	3.91262
Grampus griseus	12.8675
Graomys domorum	4.62497
Graomys edithae	3.69883
Graomys griseoflavus	4.2242
Graphiurus kelleni	2.35138
Graphiurus murinus	2.99923
Graphiurus nagtglasii	3.4012
Graphiurus ocularis	4.2312
Graphiurus platyops	3.83081
Gulo gulo	9.45661
Gymnobelideus leadbeateri	4.92231
Gymnuromys roberti	4.57985
Habromys chinanteco	3.68888
Habromys lepturus	4.44253
Habromys lophurus	3.68888
Habromys simulatus	3.68888
Halichoerus grypus	12.1938
Handleyomys fuscatus	3.90197
Handleyomys intectus	4.10264
Hapalemur alaotrensis	7.38822
Hapalemur aureus	7.35398
Hapalemur griseus	6.82002
Hapalomys longicaudatus	4.2485
Haplonycteris fischeri	2.90417
Harpiocephalus harpia	2.61374
Harpyionycteris celebensis	4.76021
Harpyionycteris whiteheadi	4.90882
Heimyscus fumosus	2.84491
Helarctos malayanus	10.9521
Heliophobius argenteocinereus	5.07179
Heliosciurus gambianus	5.51488
Heliosciurus mutabilis	5.96615
Heliosciurus punctatus	5.15819
Heliosciurus rufobrachium	5.80778
Heliosciurus ruwenzorii	5.67332
Heliosciurus undulatus	5.85028
Helogale hirtula	6.18339
Helogale parvula	5.6413
Hemibelideus lemuroides	6.90132
Hemicentetes nigriceps	4.63463
Hemicentetes semispinosus	4.89784
Hemiechinus auritus	5.77468
Hemigalus derbyanus	7.14101
Hemitragus hylocrius	11.2143
Hemitragus jayakari	10.0083
Hemitragus jemlahicus	11.1363
Herpestes brachyurus	7.24148
Herpestes edwardsi	7.17371
Herpestes ichneumon	7.99969
Herpestes javanicus	6.62007
Herpestes naso	8.00706
Herpestes smithii	7.43985
Herpestes urva	7.77661
Herpestes vitticollis	7.77486
Hesperoptenus blanfordi	1.93297
Hesperoptenus tickelli	2.79117
Heterocephalus glaber	3.67275
Heterohyrax brucei	7.80534
Heteromys anomalus	4.23498
Heteromys australis	5.58908
Heteromys desmarestianus	4.30407
Heteromys gaumeri	4.15246
Heteromys nelsoni	4.21287
Heteromys oresterus	4.31482
Hexaprotodon liberiensis	12.3673
Hippocamelus antisensis	11.136
Hippocamelus bisulcus	11.1453
Hippopotamus amphibius	14.2449
Hipposideros armiger	3.91182
Hipposideros ater	1.76815
Hipposideros beatus	1.90211
Hipposideros bicolor	2.12704
Hipposideros caffer	2.24707
Hipposideros cervinus	2.14124
Hipposideros cineraceus	1.34547
Hipposideros commersoni	4.4997
Hipposideros corynophyllus	2.71271
Hipposideros cyclops	3.49408
Hipposideros diadema	3.84802
Hipposideros doriae	1.44456
Hipposideros fulvus	2.17816
Hipposideros galeritus	2.31944
Hipposideros gigas	4.74858
Hipposideros halophyllus	1.38629
Hipposideros inornatus	3.25424
Hipposideros jonesi	1.70293
Hipposideros lankadiva	3.80131
Hipposideros larvatus	2.99323
Hipposideros lekaguli	3.43656
Hipposideros lylei	3.68888
Hipposideros maggietaylorae	2.77882
Hipposideros obscurus	2.26176
Hipposideros pomona	1.82455
Hipposideros pygmaeus	1.2613
Hipposideros ridleyi	2.26072
Hipposideros ruber	2.3618
Hipposideros semoni	2.63906
Hipposideros speoris	2.34084
Hipposideros stenotis	2.48491
Hipposideros turpis	3.50586
Hipposideros wollastoni	1.93586
Hippotragus equinus	12.4844
Hippotragus leucophaeus	11.9184
Hippotragus niger	12.3733
Histiotus macrotus	2.3979
Histiotus velatus	2.42657
Histriophoca fasciata	11.4076
Hodomys alleni	5.90697
Holochilus brasiliensis	5.04343
Holochilus chacarius	5.31812
Holochilus sciureus	4.79099
Homo sapiens	10.9775
Hoplomys gymnurus	5.63985
Hyaena brunnea	10.6684
Hyaena hyaena	10.4651
Hybomys planifrons	3.90399
Hybomys trivirgatus	4.09568
Hybomys univittatus	3.99747
Hydrictis maculicollis	8.33819
Hydrochoerus hydrochaeris	10.782
Hydrochoerus isthmius	9.96493
Hydrodamalis gigas	15.2018
Hydromys chrysogaster	6.43962
Hydropotes inermis	9.45407
Hydrurga leptonyx	12.7733
Hyemoschus aquaticus	9.29192
Hylobates agilis	8.67061
Hylobates klossii	8.66945
Hylobates lar	8.62669
Hylobates moloch	8.67604
Hylobates muelleri	8.68437
Hylobates pileatus	8.62018
Hylochoerus meinertzhageni	12.1967
Hylomys suillus	4.0537
Hylomyscus aeta	3.09693
Hylomyscus alleni	2.99273
Hylomyscus denniae	3.58324
Hylomyscus parvus	2.67346
Hylomyscus stella	2.94391
Hylonycteris underwoodi	2.0149
Hylopetes alboniger	5.54275
Hylopetes lepidus	4.14757
Hylopetes phayrei	5.42491
Hylopetes platyurus	4.0427
Hylopetes spadiceus	4.77153
Hyomys dammermani	6.83787
Hyomys goliath	6.76474
Hyperacrius fertilis	3.10234
Hyperacrius wynnei	3.96272
Hyperoodon ampullatus	15.0373
Hyperoodon planifrons	14.9141
Hypogeomys antimena	7.06981
Hypsignathus monstrosus	5.81999
Hypsiprymnodon moschatus	6.28086
Hypsugo arabicus	1.15373
Hypsugo bodenheimeri	1.0043
Hypsugo cadornae	1.90061
Hypsugo crassulus	1.80665
Hypsugo eisentrauti	1.80993
Hypsugo imbricatus	1.83896
Hypsugo pulveratus	1.71019
Hypsugo savii	1.84055
Hystrix africaeaustralis	9.61153
Hystrix brachyura	8.9872
Hystrix crassispinis	8.43046
Hystrix cristata	9.50348
Hystrix indica	9.56792
Hystrix pumila	8.17308
Ia io	3.89792
Ichneumia albicauda	8.19655
Ichthyomys hydrobates	4.19555
Ichthyomys pittieri	4.23555
Ichthyomys stolzmanni	4.43912
Ichthyomys tweedii	4.77491
Ictonyx libyca	5.4169
Ictonyx striatus	6.69829
Idionycteris phyllotis	2.49568
Idiurus macrotis	3.30432
Idiurus zenkeri	4.60517
Indopacetus pacificus	14.604
Indri indri	9.0555
Inia geoffrensis	11.7071
Iomys horsfieldii	5.04665
Irenomys tarsalis	3.76468
Isoodon auratus	6.05209
Isoodon macrourus	7.31706
Isoodon obesulus	6.71509
Isothrix bistriata	6.09805
Isothrix pagurus	5.34711
Isothrix sinnamariensis	5.67583
Isthmomys pirrensis	4.92515
Jaculus jaculus	4.09101
Jaculus orientalis	4.92914
Juliomys pictipes	3.13114
Juscelinomys candango	4.5777
Kannabateomys amblyonyx	6.39691
Kerivoula argentata	2.31353
Kerivoula flora	1.79342
Kerivoula hardwickii	1.51513
Kerivoula lanosa	1.89612
Kerivoula minuta	0.708036
Kerivoula muscina	1.66582
Kerivoula papillosa	2.32337
Kerivoula pellucida	1.4207
Kerivoula phalaena	1.10856
Kerivoula picta	1.50408
Kerivoula whiteheadi	1.19089
Kerodon rupestris	6.68355
Kobus ellipsiprymnus	12.2278
Kobus kob	11.2902
Kobus leche	11.3924
Kobus megaceros	11.3598
Kobus vardonii	11.1769
Kogia breviceps	12.975
Kogia sima	12.1176
Kunsia fronto	5.1239
Kunsia tomentosus	4.75014
Laephotis botswanae	1.98513
Laephotis wintoni	1.80829
Lagenodelphis hosei	12.0076
Lagenorhynchus acutus	12.1363
Lagenorhynchus albirostris	12.1369
Lagenorhynchus australis	11.6952
Lagenorhynchus cruciger	11.6082
Lagenorhynchus obliquidens	11.6055
Lagenorhynchus obscurus	11.7559
Lagidium peruanum	7.10661
Lagidium viscacia	7.33953
Lagidium wolffsohni	7.89432
Lagorchestes asomatus	7.31322
Lagorchestes conspicillatus	7.94485
Lagorchestes hirsutus	7.24931
Lagorchestes leporides	8.00637
Lagostomus maximus	8.44697
Lagostrophus fasciatus	7.56708
Lagothrix lagotricha	8.74252
Lagurus lagurus	3.02529
Lama glama	11.2686
Lama guanicoe	11.4076	Mares MA, Schmidly DJ. 1991. Latin American Mammalogy: History, Biodiversity and Conservation University of Oklahoma Press.
Lampronycteris brachyotis	2.34084
Lariscus hosei	5.19296
Lariscus insignis	5.16141
Lariscus obscurus	5.48559
Lasionycteris noctivagans	2.39971
Lasiorhinus krefftii	10.3688
Lasiorhinus latifrons	10.1721
Lasiurus borealis	2.51204
Lasiurus castaneus	2.52653
Lasiurus cinereus	3.29806
Lasiurus ebenus	2.63906
Lasiurus ega	2.50144
Lasiurus intermedius	3.13375
Lasiurus seminolus	2.29051
Lavia frons	3.16969
Leggadina forresti	3.17304
Leggadina lakedownensis	2.8622
Leimacomys buettneri	4.00715
Lemmiscus curtatus	3.3418
Lemmus lemmus	4.2139
Lemmus sibiricus	3.98546
Lemmus trimucronatus	4.24592
Lemniscomys barbarus	3.26385
Lemniscomys griselda	4.02303
Lemniscomys macculus	3.27714
Lemniscomys mittendorfi	3.73409
Lemniscomys rosalia	3.91042
Lemniscomys striatus	3.7762
Lemur catta	7.8734
Lenothrix canus	5.01064
Lenoxus apicalis	3.98155
Leontopithecus caissara	6.40359
Leontopithecus chrysomelas	6.35054
Leontopithecus chrysopygus	6.48634
Leontopithecus rosalia	6.38438
Leopardus jacobitus	9.00378
Leopardus pardalis	9.38261
Leopardus wiedii	8.09279
Leopoldamys edwardsi	5.73276
Leopoldamys sabanus	5.85108
Lepilemur dorsalis	6.22228
Lepilemur edwardsi	6.71123
Lepilemur leucopus	6.39691
Lepilemur microdon	6.85891
Lepilemur mustelinus	6.50583
Lepilemur ruficaudatus	6.63773
Lepilemur septentrionalis	6.62774
Leporillus apicalis	5.01064
Leporillus conditor	5.79551
Leptailurus serval	9.39266
Leptomys elegans	4.42509
Leptomys ernstmayri	3.75771
Leptonychotes weddellii	12.8992
Leptonycteris curasoae	3.22962
Leptonycteris nivalis	3.18883
Leptonycteris yerbabuenae	3.10189
Lepus alleni	8.27639
Lepus americanus	7.35782
Lepus arcticus	8.39225
Lepus brachyurus	7.8318
Lepus californicus	7.79255
Lepus callotis	7.8664
Lepus capensis	7.62418
Lepus castroviejoi	7.94535
Lepus comus	7.60865
Lepus europaeus	8.24707
Lepus flavigularis	8.00636
Lepus granatensis	7.75102
Lepus habessinicus	7.60865
Lepus hainanus	7.32097
Lepus mandshuricus	7.51428
Lepus microtis	7.47512
Lepus nigricollis	7.73816
Lepus oiostolus	7.81139
Lepus othus	8.48412
Lepus peguensis	7.72643
Lepus saxatilis	7.86081
Lepus sinensis	7.38238
Lepus starcki	7.92323
Lepus timidus	8.0409
Lepus tolai	7.37086
Lepus townsendii	8.12315
Lepus yarkandensis	7.28647
Lestodelphys halli	4.36016
Lestoros inca	3.13853
Liberiictis kuhni	7.50959
Lichonycteris obscura	1.8718
Limnogale mergulus	4.34199
Liomys adspersus	3.93163
Liomys irroratus	3.8908
Liomys pictus	3.76769
Liomys salvini	3.73743
Liomys spectabilis	4.17439
Lionycteris spurrelli	2.18042
Lipotes vexillifer	11.6275
Lissodelphis borealis	11.6351
Lissodelphis peronii	11.6613
Lissonycteris angolensis	4.22406
Litocranius walleri	10.5663
Lobodon carcinophaga	12.3239
Lonchophylla mordax	3.07084
Lonchophylla robusta	2.61885
Lonchophylla thomasi	1.95869
Lonchorhina aurita	2.73307
Lonchorhina marinkellei	2.87187
Lonchorhina orinocensis	2.20166
Lonchothrix emiliae	4.9287
Lontra canadensis	8.99807
Lontra felina	9.32325
Lontra longicaudis	8.78798
Lontra provocax	8.92266
Lophiomys imhausi	6.62672
Lophocebus albigena	8.91176
Lophocebus aterrimus	8.78115
Lophostoma brasiliense	2.27829
Lophostoma carrikeri	3.10683
Lophostoma evotis	3.02432
Lophostoma schulzi	2.89148
Lophostoma silvicolum	3.47476
Lophuromys flavopunctatus	4.04428
Lophuromys melanonyx	2.32239
Lophuromys nudicaudus	3.48401
Lophuromys sikapusi	4.13868
Lophuromys woosnami	3.741
Lorentzimys nouhuysi	2.67
Loris lydekkerianus	5.53757
Loris tardigradus	5.51834
Loxodonta africana	15.1569
Loxodonta cyclotis	15.3737
Loxodontomys micropus	4.25929
Lundomys molitor	5.47433
Lutra lutra	9.09028
Lutra sumatrana	8.69462
Lutreolina crassicaudata	6.31855
Lutrogale perspicillata	9.09521
Lycalopex culpaeus	9.0614
Lycalopex gymnocercus	8.42127
Lycalopex sechurae	8.3509
Lycalopex vetulus	8.35078
Lycaon pictus	9.9988
Lyncodon patagonicus	5.4161
Lynx canadensis	9.17811
Lynx lynx	9.86786
Lynx pardinus	9.31019
Lynx rufus	8.76006
Macaca arctoides	9.14399
Macaca assamensis	9.05332
Macaca cyclopis	8.65677
Macaca fascicularis	8.42712
Macaca fuscata	9.22175
Macaca maura	8.8943
Macaca mulatta	8.77264
Macaca nemestrina	8.96454
Macaca nigra	8.90373
Macaca ochreata	7.91772
Macaca pagensis	8.41951
Macaca radiata	8.51719
Macaca silenus	8.69872
Macaca sinica	8.44591
Macaca sylvanus	9.34762
Macaca thibetana	9.26795
Macaca tonkeana	9.21389
Macroderma gigas	4.82326
Macrogalidia musschenbroekii	8.54653
Macroglossus minimus	2.79117
Macroglossus sobrinus	3.08191
Macrophyllum macrophyllum	2.08194
Macropus agilis	9.37719
Macropus antilopinus	10.2128
Macropus bernardus	9.74097
Macropus dorsalis	9.32812
Macropus eugenii	8.57139
Macropus fuliginosus	10.149
Macropus giganteus	10.4166
Macropus greyi	9.21034
Macropus irma	8.9872
Macropus parma	8.33246
Macropus parryi	9.44382
Macropus robustus	10.165
Macropus rufogriseus	9.73211
Macropus rufus	10.5705
Macroscelides proboscideus	3.65429
Macrotarsomys bastardi	3.34815
Macrotarsomys ingens	4.00715
Macrotis lagotis	7.11443
Macrotis leucura	5.89762
Macrotus californicus	2.47064
Macrotus waterhousii	2.78932
Macruromys major	5.87844
Madoqua guentheri	8.43895
Madoqua kirkii	8.48331
Madoqua piacentinii	7.82405
Madoqua saltiana	8.1387
Makalata didelphoides	5.98811
Makalata grandis	6.3699
Makalata macrura	6.0845
Makalata obscura	4.68213
Makalata rhipidura	5.75257
Malacomys edwardsi	4.15544
Malacomys longipes	4.56059
Malacothrix typica	2.83439
Mallomys aroaensis	7.41697
Mallomys gunung	7.62143
Mallomys istapantap	7.59611
Mallomys rothschildi	7.05402
Mammelomys lanosus	4.76303
Mammelomys rattoides	5.34468
Mandrillus leucophaeus	9.56474
Mandrillus sphinx	9.72227
Manis crassicaudata	8.98939
Manis gigantea	10.4043
Manis javanica	8.48915
Manis pentadactyla	8.44998
Manis temminckii	9.38796
Manis tetradactyla	7.91935
Manis tricuspis	7.33909
Marmosa andersoni	3.85862
Marmosa lepida	2.63906
Marmosa mexicana	3.89304
Marmosa murina	3.59127
Marmosa robinsoni	4.1038
Marmosa rubra	4.14298
Marmosa tyleriana	3.47816
Marmosa xerophila	3.83298
Marmosops cracens	3.26805
Marmosops dorothea	3.62434
Marmosops fuscatus	3.80999
Marmosops handleyi	3.42426
Marmosops impavidus	3.73074
Marmosops incanus	4.09234
Marmosops invictus	3.37383
Marmosops noctivagus	3.68311
Marmosops parvidens	2.70805
Marmosops paulensis	3.66074
Marmota caligata	7.72033
Marmota caudata	8.37793
Marmota flaviventris	8.21871
Marmota marmota	8.30873
Marmota monax	8.26383
Marmota olympus	8.7483
Marmota vancouverensis	8.56263
Martes americana	6.77273
Martes flavigula	7.8259
Martes foina	7.42357
Martes gwatkinsii	7.61996
Martes martes	7.17011
Martes melampus	6.90776
Martes pennanti	8.22951
Martes zibellina	7.0681
Massoutiera mzabi	5.26786
Mastacomys fuscus	4.83406
Mastomys coucha	3.98546
Mastomys erythroleucus	4.15998
Mastomys natalensis	3.73409
Mastomys shortridgei	3.83945
Maxomys alticola	5.06865
Maxomys baeodon	5.06865
Maxomys bartelsii	4.48255
Maxomys inas	4.4997
Maxomys ochraceiventer	5.06865
Maxomys panglima	5.06865
Maxomys rajah	5.01064
Maxomys surifer	5.01383
Maxomys whiteheadi	3.99508
Mazama americana	9.93046
Mazama bricenii	9.71111
Mazama chunyi	9.68482
Mazama gouazoubira	9.71915
Mazama nana	9.71111
Mazama rufina	9.95699
Megadendromus nikolausi	3.95124
Megaderma lyra	3.67046
Megaderma spasma	3.20721
Megadontomys thomasi	4.7052
Megaerops ecaudatus	3.26919
Megaerops niphanae	3.48401
Megaerops wetmorei	2.92852
Megaloglossus woermanni	2.81601
Megaptera novaeangliae	17.2167
Megasorex gigas	2.46044
Melanomys caliginosus	3.71357
Melanomys robustulus	3.97968
Melanomys zunigae	3.97968
Meles meles	9.38295
Mellivora capensis	9.10498
Melogale moschata	6.84428
Melogale personata	7.52038
Melomys bougainville	4.45423
Melomys burtoni	4.26676
Melomys capensis	4.2485
Melomys cervinipes	4.26549
Melomys leucogaster	4.64602
Melomys matambuai	4.97666
Melomys obiensis	4.26268
Melomys rubicola	4.60517
Melomys rufescens	4.09601
Melonycteris melanops	3.86262
Melonycteris woodfordi	3.58906
Melursus ursinus	11.5129
Mephitis macroura	7.00103
Mephitis mephitis	7.78322
Meriones crassus	4.24764
Meriones hurrianae	4.26296
Meriones libycus	4.51448
Meriones persicus	4.67768
Meriones shawi	4.50645
Meriones tristrami	4.7151
Meriones unguiculatus	4.05612
Meriones vinogradovi	4.76217
Mesembriomys gouldii	6.57436
Mesembriomys macrurus	5.68453
Mesocricetus auratus	4.59107
Mesocricetus brandti	5.28827
Mesocricetus newtoni	4.57985
Mesomys hispidus	5.16479
Mesomys leniceps	4.68213
Mesomys stimulax	4.68213
Mesophylla macconnelli	1.92571
Mesoplodon bidens	15.0393
Mesoplodon bowdoini	14.771
Mesoplodon carlhubbsi	15.0393
Mesoplodon densirostris	14.6484
Mesoplodon europaeus	15.5383
Mesoplodon ginkgodens	14.221
Mesoplodon grayi	14.8802
Mesoplodon hectori	13.8155
Mesoplodon layardii	14.221
Mesoplodon mirus	14.5574
Mesoplodon stejnegeri	15.3841
Metachirus nudicaudatus	5.89652
Micaelamys granti	3.68888
Micaelamys namaquensis	4.0448
Micoureus alstoni	4.88507
Micoureus constantiae	4.52926
Micoureus demerarae	4.62771
Micoureus paraguayanus	4.72233
Micoureus regina	4.77576
Microcavia australis	5.5664
Microcavia niata	5.53997
Microcavia shiptoni	5.22036
Microcebus berthae	3.51005
Microcebus griseorufus	4.25192
Microcebus murinus	4.23411
Microcebus myoxinus	3.44138
Microcebus ravelobensis	4.07073
Microcebus rufus	3.87929
Microcebus sambiranensis	3.89304
Microcebus tavaratra	4.21965
Microdipodops megacephalus	2.5096
Microdipodops pallidus	2.59227
Microgale brevicaudata	2.19611
Microgale cowani	2.50716
Microgale dobsoni	3.60169
Microgale drouhardi	2.35138
Microgale dryas	3.68888
Microgale fotsifotsy	2.04122
Microgale gracilis	3.14845
Microgale gymnorhyncha	2.90142
Microgale longicaudata	2.08939
Microgale monticola	2.63189
Microgale parvula	1.2613
Microgale principula	2.32239
Microgale pusilla	1.22378
Microgale soricoides	2.92852
Microgale taiva	2.5177
Microgale talazaci	3.76283
Microgale thomasi	3.13114
Microhydromys richardsoni	2.32728
Micromys minutus	1.94448
Micronycteris hirsuta	2.55645
Micronycteris megalotis	1.8563
Micronycteris minuta	1.93152
Micronycteris schmidtorum	2.04511
Microperoryctes longicauda	6.2954
Microperoryctes papuensis	5.0626
Micropotamogale lamottei	4.24262
Micropotamogale ruwenzorii	4.69254
Micropteropus pusillus	3.23396
Microryzomys altissimus	2.60195
Microryzomys minutus	2.60195
Microsciurus alfari	4.47152
Microsciurus flaviventer	4.52179
Microsciurus mimulus	4.78749
Microsciurus santanderensis	4.60307
Microtus abbreviatus	4.19056
Microtus agrestis	3.5799
Microtus arvalis	3.29213
Microtus cabrerae	3.96081
Microtus californicus	4.05039
Microtus canicaudus	3.39886
Microtus chrotorrhinus	3.66331
Microtus duodecimcostatus	3.12281
Microtus guatemalensis	3.73743
Microtus guentheri	3.91182
Microtus kikuchii	3.83514
Microtus levis	3.56925
Microtus longicaudus	3.80221
Microtus mexicanus	3.55191
Microtus miurus	3.71357
Microtus montanus	3.75771
Microtus montebelli	3.38405
Microtus multiplex	3.14243
Microtus oaxacensis	3.59786
Microtus ochrogaster	3.7495
Microtus oeconomus	3.49953
Microtus oregoni	3.01308
Microtus pennsylvanicus	3.75021
Microtus pinetorum	3.25617
Microtus quasiater	3.68888
Microtus richardsoni	4.44852
Microtus savii	2.99573
Microtus socialis	3.8712
Microtus subterraneus	2.87582
Microtus townsendii	3.95163
Microtus umbrosus	3.73743
Microtus xanthognathus	4.52883
Millardia meltada	4.20723
Mimetillus moloneyi	2.18493
Mimon bennettii	2.55723
Mimon crenulatum	2.63261
Miniopterus australis	2.00148
Miniopterus fraterculus	1.99877
Miniopterus inflatus	2.70136
Miniopterus macrocneme	2.0189
Miniopterus magnater	2.64901
Miniopterus medius	2.43361
Miniopterus natalensis	2.34469
Miniopterus pusillus	2.19165
Miniopterus schreibersii	2.43886
Miniopterus tristis	2.71932
Miopithecus talapoin	7.12999
Mirounga angustirostris	13.922
Mirounga leonina	14.2855
Mirza coquereli	5.78843
Mogera imaizumii	4.18251
Mogera tokudae	4.89395
Mogera wogura	4.57347
Molossops mattogrossensis	2.01223
Molossops temminckii	1.76815
Molossus aztecus	2.69867
Molossus currentium	2.87864
Molossus molossus	2.6174
Molossus pretiosus	4.58497
Molossus sinaloae	3.0488
Monachus monachus	12.5943
Monachus schauinslandi	12.3149
Monachus tropicalis	12.1948
Monodelphis adusta	3.58463
Monodelphis americana	2.97041
Monodelphis brevicaudata	4.36742
Monodelphis dimidiata	3.79684
Monodelphis domestica	4.53743
Monodelphis emiliae	3.95757
Monodelphis iheringi	4.7185
Monodelphis kunsi	2.4248
Monodelphis osgoodi	4.7185
Monodelphis rubida	3.81771
Monodelphis scalops	6.63751
Monodelphis sorex	3.8712
Monodelphis theresa	4.7185
Monodelphis unistriata	4.01277
Monodon monoceros	13.7516
Monophyllus plethodon	2.72981
Monophyllus redmani	2.17361
Monticolomys koopmani	3.21888
Mops brachypterus	2.77259
Mops condylurus	3.28054
Mops congicus	3.75747
Mops leucostigma	3.28803
Mops midas	3.81771
Mops mops	3.43785
Mops niveiventer	3.08283
Mops spurrelli	2.08939
Mops thersites	3.09059
Mormoops blainvillei	2.16217
Mormoops megalophylla	2.7782
Mormopterus beccarii	2.66026
Mormopterus jugularis	2.44755
Mormopterus loriae	1.94591
Mormopterus norfolkensis	2.07944
Mormopterus planiceps	2.22354
Moschiola meminna	8.04909
Moschus berezovskii	9.43168
Moschus chrysogaster	9.525
Moschus fuscus	9.525
Moschus moschiferus	9.49669
Mosia nigrescens	1.20297
Mungos gambianus	7.40548
Mungos mungo	7.13887
Mungotictis decemlineata	6.48773
Muntiacus atherodes	9.84898
Muntiacus crinifrons	9.83038
Muntiacus feae	9.9988
Muntiacus gongshanensis	9.83038
Muntiacus muntjak	9.77631
Muntiacus reevesi	9.51044
Muntiacus rooseveltorum	9.28384
Muntiacus vuquangensis	10.5103
Murexechinus melanurus	3.63811
Murexia longicaudata	4.84253
Muriculus imberbis	2.91777
Murina aenea	2.0149
Murina cyclotis	2.23538
Murina florium	1.48387
Murina huttoni	2.02287
Murina leucogaster	2.02022
Murina suilla	1.38629
Murina tubinaris	1.69562
Mus booduga	2.62322
Mus bufo	2.1838
Mus caroli	2.65746
Mus indutus	1.81645
Mus mahomet	2.30259
Mus minutoides	1.86097
Mus musculoides	2.10779
Mus musculus	2.96011
Mus platythrix	3.37005
Mus setulosus	2.41413
Mus setzeri	1.89462
Mus spretus	2.81361
Mus triton	2.53528
Muscardinus avellanarius	3.37383
Mustela africana	6.28596
Mustela altaica	5.19429
Mustela erminea	5.65073
Mustela eversmanii	7.42905
Mustela felipei	5.35328
Mustela frenata	5.24718
Mustela kathiah	5.57496
Mustela lutreola	6.33937
Mustela lutreolina	6.14472
Mustela nigripes	6.81025
Mustela nivalis	4.36246
Mustela nudipes	6.34462
Mustela putorius	6.883
Mustela sibirica	6.27448
Mustela strigidorsa	7.31322
Mydaus javanensis	7.82405
Mydaus marchei	7.82405
Mylomys dybowskii	4.70917
Myocastor coypus	8.75803
Myodes californicus	2.9069
Myodes gapperi	2.9872
Myodes glareolus	3.03158
Myodes rufocanus	3.59539
Myodes rutilus	2.99273
Myodes smithii	3.55363
Myoictis melas	5.40164
Myomyscus verreauxii	3.71357
Myonycteris relicta	3.97631
Myonycteris torquata	3.80488
Myoprocta acouchy	6.86158
Myoprocta pratti	6.87392
Myopterus whitleyi	2.44669
Myopus schisticolor	3.40086
Myosciurus pumilio	2.79972
Myosorex cafer	2.5096
Myosorex geata	2.23431
Myosorex varius	2.45788
Myospalax myospalax	5.4161
Myospalax psilurus	5.55764
Myotis adversus	2.34277
Myotis albescens	1.73871
Myotis altarium	2.3979
Myotis annectans	2.27727
Myotis auriculus	3.63864
Myotis austroriparius	1.9947
Myotis bechsteinii	2.24813
Myotis blythii	3.17053
Myotis bocagii	2.07065
Myotis brandtii	1.66771
Myotis californicus	1.47933
Myotis capaccinii	2.09802
Myotis chinensis	3.73743
Myotis ciliolabrum	1.58719
Myotis dasycneme	2.71866
Myotis daubentonii	2.03209
Myotis elegans	1.43746
Myotis emarginatus	2.02287
Myotis evotis	1.93297
Myotis formosus	1.95586
Myotis fortidens	1.47476
Myotis frater	2.02022
Myotis goudoti	1.7156
Myotis grisescens	2.38324
Myotis hasseltii	2.16332
Myotis horsfieldii	1.80006
Myotis keaysi	1.69562
Myotis keenii	1.87334
Myotis leibii	1.6525
Myotis levis	1.70293
Myotis lucifugus	2.05412
Myotis macrodactylus	2.01223
[truncated: 1,550 more rows]
